# Supplementary material for: Optochemical profiling of NMDAR molecular diversity at synaptic and extrasynaptic sites
Source: EMBO J. 2025 Jul 8;44(16):4577–610. doi: 10.1038/s44318-025-00498-x (PMC12361563; doi:10.1038/s44318-025-00498-x)
Supplement: Supplementary file 4 — Source data Fig. 1 [file 44318_2025_498_MOESM4_ESM.zip]

Archive with 1 entries (1 files):
- SD_Figure1/EMBOJ-2024-119900_sourcedataforFigure1.xlsx
