# Supplementary material for: Optochemical profiling of NMDAR molecular diversity at synaptic and extrasynaptic sites
Source: EMBO J. 2025 Jul 8;44(16):4577–610. doi: 10.1038/s44318-025-00498-x (PMC12361563; doi:10.1038/s44318-025-00498-x)
Supplement: Supplementary file 4 — Source data Fig. 1 [file 44318_2025_498_MOESM4_ESM.zip › SD_Figure1/EMBOJ-2024-119900_sourcedataforFigure1.xlsx]

## Sheet: Figure_1
Figure 1D																										Figure 1E
mutation	Mean I365 nm / I490 nm	SEM	number of cells																							2B WT		2B*-Q180C		2B*-R187C
P177C	1.04	0.02	3																							I490nm (µA)	I365nm/I490nm	I365nm (µA)	I365nm/I490nm	I490nm (µA)	I365nm/I490nm
G178C	0.62	0.05	12																							0.359	1.0275	0.0333	0.3858	0.0848	4.1256
Y179C-C395S	0.7	0.06	3																							0.5601	0.9881	0.0867	0.3045	0.2145	3.1244
Q180C-C395S	0.39	0.02	25																							0.462	1.0731	0.331	0.2869	0.094	2.3501
D181C	0.91	0.04	6																							0.3775	1.0345	0.3766	0.3984	0.0861	1.6671
V183C-C395S	1.37	0.02	5																							0.1105	1.0429	0.5657	0.4245	0.1108	2.6077
N184C	0.84	0.02	6																							0.34	0.9408	1.8054	0.4277	0.146	5.6863
R187C-C395S	3.8	0.3	32																							3.008	0.9879	0.8441	0.3363	0.476	5.7233
S188C	0.84	0.05	3																							1.9818	1.009	0.1904	0.5744	0.1553	4.2775
I190C-C395S	no expression																									1.2653	1.0077	0.8014	0.2928	0.2216	5.9499
E191C-C395S	2.99	0.29	13																							0.3589	0.9694	0.7929	0.2652	0.5823	5.9029
N192C	1.57	0.01	6																							0.813	0.9601	0.3824	0.5213	0.108	2.6917
S193C	1.03	0.01	3																							0.0458	1.222	0.5768	0.4579	0.0829	3.7761
E198C	1.05	0.01	4																							0.851	0.9509	0.6415	0.3697	0.105	2.7199
L199C	0.98	0.02	4																							2.6709	0.9891	0.318	0.4566	0.2057	3.4012
E200C	0.95	0.01	4																							0.9192	1.0049	0.5701	0.2972	0.1532	4.5523
E201C	0.97	0.01	4																							1.3386	0.8625	0.9368	0.2876	0.5835	5.479
L204C	1.09	0.02	7																							0.3425	1.0263	0.0848	0.2892	0.318	4.3711
D206C	1.3	0.12	4																							0.2959	1.0065	3.236	0.5433	0.0916	2.5255
M207C	0.94	0.02	3																							0.8713	0.9174	0.0421	0.3298	0.271	2.6113
S208C	0.94	0.02	4																							0.6403	0.937	0.333	0.2343	0.0659	3.2132
L209C	1.09	0.04	3																									0.329	0.402	0.1477	2.8415
D210C	1.11	0.02	4																									0.2777	0.426	0.1904	3.2895
D213C	1.07	0.05	4																									0.6061	0.449	4.4263	2.8499
																												0.3534	0.545	0.1238	3.457
Figure 1D																												1.1804	0.54	0.374	2.7534
Individual values																														0.00818	3.9293
P177C	G178C	Y179C-C395S	Q180C-C395S	D181C	V183C-C395S	N184C	R187C-C395S	S188C	E191C-C395S	N192C	S193C	E198C	L199C	E200C	E201C	L204C	D206C	M207C	S208C	L209C	D210C	D213C								0.0172	3.3965
1.01695	0.501149	0.61246	0.3858	0.701185	1.33631	0.841988	4.1256	0.929662	2.17881	1.57183	1.02303	1.06871	1.01097	0.923821	0.954099	1.09603	1.36543	0.946122	0.980442	0.985455	1.15129	1.18526								0.05167	3.1649
1.03661	0.787692	0.699442	0.3045	0.918159	1.42711	0.871102	3.1244	0.832182	2.14925	1.5543	1.01289	1.04653	0.946923	0.942833	0.947628	1.10511	1.25333	0.916291	0.942738	1.01986	1.06876	1.07526								0.2153	3.26
1.06971	0.592675	0.793422	0.2869	0.997545	1.31199	0.859028	2.3501	0.765427	2.12429	1.54889	1.03909	1.0637	0.951724	0.967904	0.980124	1.08878	1.53974	0.959151	0.906905	1.09804	1.0995	1.0086								0.43365	3.32
	0.584167		0.3984	0.955697	1.38921	0.836333	1.6671		1.82972	1.55666		1.01345	0.993794	0.951725	0.991791	1.08729	1.0475		0.945664		1.11855	1.02381								0.4137	1.82
	0.810695		0.4245	0.94962	1.40474	0.740569	2.6077		4.67363	1.61658						1.13712														0.1732	2.3733
	0.71309		0.4277	0.937906		0.894803	5.6863		3.75776	1.59002						1.00893
	0.833333		0.3363				5.7233		3.90496							1.12454								Descriptive statistics	Number of cells	20	20	25	25	32	32
	0.373881		0.5744				4.2775		3.76821																Mean	0.881	0.9979	0.628	0.393	0.335	3.538
	0.675936		0.2928				5.9499		3.6696																SEM	0.182	0.01604	0.134	0.02	0.135	0.2081
	0.419529		0.2652				5.9029		2.10268
	0.505518		0.5213				2.6917		2.53325
	0.589217		0.4579				3.7761		2.14291
			0.3697				2.7199		4.11199
			0.4566				3.4012
			0.2972				4.5523
			0.2876				5.479
			0.2892				4.3711
			0.5433				2.5255
			0.3298				2.6113
			0.2343				3.2132
			0.402				2.8415
			0.426				3.2895
			0.449				2.8499
			0.545				3.457
			0.54				2.7534
							3.9293
							3.3965
							3.1649
							3.26
							3.32
							1.82
							2.3733
