# Supplementary material for: Optochemical profiling of NMDAR molecular diversity at synaptic and extrasynaptic sites
Source: EMBO J. 2025 Jul 8;44(16):4577–610. doi: 10.1038/s44318-025-00498-x (PMC12361563; doi:10.1038/s44318-025-00498-x)
Supplement: Supplementary file 5 — Source data Fig. 2 [file 44318_2025_498_MOESM5_ESM.zip › SD_Figure2/EMBOJ-2024-119900_sourcedataforFigure2.xlsx]

## Sheet: Figure_2
		Figure 2B									Figure 2C					Figure 2E
		2A WT		2C WT		2D WT					kon MK801 (105 L.mol-1.s-1)					2B*-C/2B*-C		2Bwt/2B*-C		2Awt/2B*-C
		I490nm	I365nm/I490nm	I490nm	I365nm/I490nm	I490nm	I365nm/I490nm				-MASp	+MASp				I490nm	I365nm/I490nm	I490nm	I365nm/I490nm	I490nm	I365nm/I490nm
		0.8813	0.8031	0.255867	1.00352	0.100233	0.981377				39.467	32.5852				0.01185	3.85668	0.26265	1.32647	0.05	1.07
		2.7191	0.8005	0.13075	1.02524	0.0796	1.0134				49.3204	27.6709				0.04117	2.81505	0.03143	1.28332	0.048	0.96
		0.1242	0.7679	0.0674667	1.03508	0.173733	1.01688				40.2437	41.6427				0.02054	2.7984	0.13309	1.2035	0.021	1.02
		2.2256	0.9176	0.56965	1.01532	0.1427	1.00654				40.1645	34.6366				0.0116	2.15874	0.13186	1.21193	0.07	1.04
		0.1172	0.9066	0.650767	1.00466	0.229967	0.982606				37.0055	37.3221				0.01995	2.99897	0.06988	1.17299	0.18	1.06
		3.2809	0.9518								29.1779	33.4988				0.07325	4.09906	0.08166	1.24732	0.218	1.04
		0.257	0.9263								44.6973	49.2116				0.02763	3.13996	0.91221	1.24047	0.1	0.992263
		3.1842	0.9671								46.333	42.9214				0.10331	3.52071	0.02151	1.02078	0.02	1.07677
		1.5582	0.9789								63.4592	33.0482				0.07628	2.28089	0.01601	1.11786	0.064	0.836695
		1.7139	0.986								51.5852	33.9457						0.582	1.25057	0.16913	1.04616
		2.9773	0.9651									32.6987						0.479	1.24977	0.10697	1.02922
		1.9025	0.9057									47.7864						1.6419	1.18244	0.07483	0.970732
		0.07675	0.9056									42.7601						0.23219	1.26992	0.09449	0.955756
		0.28998	0.9165									47.1958						0.1963	1.19057	0.26265	1.01251
		0.06265	0.9317						Descriptive statistics	Number of cells	10	14								1.6342	1.02392
		0.24335	0.9279							Mean	44.15	38.35								1.0214	1.00538
		0.89484	0.9107							SEM	2.959	1.818								0.17181	0.965732
		1.05115	0.944											Descriptive statistics	Number of cells	9	9	14	14	17	17
		1.05316	0.9592												Mean	0.0428	3.074	0.342	1.212	0.253	1.006
		2.7026	0.9677												SEM	0.0111	0.2199	0.121	0.02028	0.109	0.01401
		0.44061	0.9688
		0.93433	0.9626
Descriptive statistics	Number of cells	22	22	5	5	5	5
	Mean	1.304	0.9214	0.3349	1.017	0.1425	1
	SEM	0.237	0.01263	0.117	0.006047	0.026	0.007605
