# Supplementary material for: Optochemical profiling of NMDAR molecular diversity at synaptic and extrasynaptic sites
Source: EMBO J. 2025 Jul 8;44(16):4577–610. doi: 10.1038/s44318-025-00498-x (PMC12361563; doi:10.1038/s44318-025-00498-x)
Supplement: Supplementary file 6 — Source data Fig. 3 [file 44318_2025_498_MOESM6_ESM.zip › SD_Figure3/EMBOJ-2024-119900_sourcedataforFigure3.xlsx]

## Sheet: Figure_3
		Figure 3B
		Fluorescent neurons								Control neurons
		Relative NMDA-EPSC								Relative NMDA-EPSC
		Cell number	Green 1	UV 1	Green 2	UV 2	Green 3			Cell number	Green 1	UV 1	Green 2	UV 2	Green 3
		1	1	1.1233	1.03255	0.990107	0.901263			1	1	0.877953	0.86836	0.911502	0.735664
		2	1	1.80128	0.884157	1.0682	0.716835			2	1	0.877953	0.86836	0.911502	0.735664
		3	1	1.20742	0.799556	1.15046	0.671486			3	1	1.03032	1.02543	1.08252	1.07505
		4	1	1.81685	1.28332	1.92338	1.39282			4	1	0.740943	0.872235	0.668313	0.52174
		5	1	1.63025	1.18421	1.7061	1.32317			5	1	1.02579	1.03502	0.973956	0.838364
		6	1	1.4204	1.02899	1.38824	1.19597			6	1	0.884531	0.916019	0.856892	0.787575
		7	1	1.72252	1.17854	1.66293	1.09228			7	1	0.866427	0.74321	0.776912	0.631899
		8	1	1.48815	0.769328	0.819825	0.568566		Descriptive statistics	Mean	1	0.9006	0.9041	0.8831	0.7609
	Descriptive statistics	Mean	1	1.526	1.02	1.339	0.9828			SEM	0	0.03794	0.03825	0.05065	0.06556
		SEM	0	0.09317	0.06702	0.1391	0.1108
			Figure 3C								Figure 3E
			Fluorescent		Ctrl						Fluorescent		Ctrl
			NMDA EPSC530nm (pA)	I365/I530	NMDA EPSC530nm (pA)	I365/I530					IAPV (pA)	I365/I530	IAPV (pA)	I365/I530
			407.165	1.24	436.178	0.996					19.754	2.68207	85.9187	0.975312
			406.299	1.654	436.178	0.976					65.5707	3.61865	60.2633	1.00488
			354.345	1.358	507.794	1.022					85.6345	1.95247	13.2213	1.04466
			847.695	1.58	294.579	0.892					24.2329	4.29845	55.6918	0.95112
			223.354	1.526	332.564	1.044					49.9681	2.95054	24.6958	0.759555
			273.504	1.427	390.012	0.967					127.233	6.48244	444.977	0.985907
			223.239	1.306	346.617	1.038					137.311	4.07477	36.7562	0.933535
			531.498	1.5							94.4584	5.02744
			282.47	1.481							81.3908	3.39155
	Descriptive statistics	Number of cells	9	9	7	7			Descriptive statistics	Number of cells	9	9	7	7
		Mean	394.4	1.452	392	0.9907				Mean	76.2	3.831	103.1	0.9507
		SEM	65.8	0.04434	27.8	0.01988				SEM	13.6	0.4503	57.7	0.03465
