# Supplementary material for: Optochemical profiling of NMDAR molecular diversity at synaptic and extrasynaptic sites
Source: EMBO J. 2025 Jul 8;44(16):4577–610. doi: 10.1038/s44318-025-00498-x (PMC12361563; doi:10.1038/s44318-025-00498-x)
Supplement: Supplementary file 7 — Source data Fig. 4 [file 44318_2025_498_MOESM7_ESM.zip › SD_Figure4/EMBOJ-2024-119900_sourcedataforFigure4.xlsx]

## Sheet: Figure_4
		Figure 4D															Figure 4D
		I365/I530															Basal NMDA EPSCs (I530) (pA)
		P5			P8-P12			P20-P23			P37-P47						P5			P8-P12			P20-P23			P37-P47
		WT	Opto2B	Opto2B/GluN2A-KO	WT	Opto2B	Opto2B/GluN2A-KO	WT	Opto2B	Opto2B/GluN2A-KO	WT	Opto2B	Opto2B/GluN2A-KO				WT	Opto2B	Opto2B/GluN2A-KO	WT	Opto2B	Opto2B/GluN2A-KO	WT	Opto2B	Opto2B/GluN2A-KO	WT	Opto2B	Opto2B/GluN2A-KO
			1.78149		1.08927	1.57532	1.72845		1.45645	1.44652		1.08695	1.67907					39.565		182.492	161.786	105.376		85.0774	265.41		68.8788	135.673
			2.17254		1.09703	1.44872	1.46334		1.30793	1.09747		1.25257	1.28218					160.703		132.294	136.89	192.504		54.9235	60.8936		121.647	167.969
			1.78932		1.01748	1.34298	1.52576		1.16425	1.41384		1.11363	1.61117					100.964		149.043	235.906	113.646		151.368	114.167		84.0753	280.304
			1.20061		1.24215	1.01488	1.21773		1.24909	1.34372		1.10734	1.69786					99.8663		110.406	68.3521	113.939		109.291	73.6639		295.916	90.5729
			1.37236		1.08283	1.17761	2.82732		1.1501	1.46851		1.04141	1.44587					61.6858		182.492	103.087	74.5953		82.9798	99.5064		269.061	171.422
			1.07255		0.929426	2.05705	2.00862		1.27912	1.26056		1.11058	1.36247					73.1187		150.702	110.413	124.098		137.936	102.47		80.2513	94.3414
					0.877586	1.53793	1.83103		1.06597	1.2798		1.00098	1.29158							186.565	174.528	186.895		192.417	227.533		217.502	178.536
					0.910865	1.64173	2.81269		1.25796	1.35901		1.061	1.57913							195.565	189.461	110.252		107.692	99.2165		67.078	78.3533
					0.922464	1.57192	3.02793		1.12314	1.85182		1.18834	1.73587							128.642	105.543	95.0828		333.217	56.4996		80.7244	71.5914
					1.0329	1.05381	2.2411		1.69084	1.67361		1.22154	1.92114							143.882	106.235	202.112		58.7216	90.9221		132.84	104.604
						1.36633			1.46008	2.02205		1.42984	1.52902								294.568			102.108	146.108		100.149	120.91
						1.15195			1.21875	1.48412		1.11907	1.39017								231.15			91.9251	129.126		215.304	77.5002
						1.33856			1.22625	1.59583		1.21676	1.23301								62.62			249.617	116.274		192.524	121.558
						1.68249			1.24706	1.8832		1.05662	1.67856								123.165			199.004	61.4535		93.0373	142.329
						1.63048				1.6466			1.29217								229.859				64.1968			116.293
						1.02868				2.36237			1.33214								114.122				69.1384			146.93
						1.83646				1.65398			1.55221								204.896				54.4517			158.208
						1.32214				1.76813											135.18				82.8043
						1.17399				1.98868											214.449				64.4254
						1.16518				1.82814											157.51				82.8867
										1.93124															148.094
										1.55292															112.465
Descriptive statistics	Number of cells		6		10	20	10		14	22		14	17		Descriptive statistics	Number of cells		6		10	20	10		14	22		14	17
	Mean		1.56481		1.0202	1.40591	2.0684		1.27836	1.63237		1.14333	1.50668			Mean		89.3		156.2	158	131.8		139.7	105.5		144.2	132.8
	SEM		0.171142		0.0356074	0.0634955	0.201112		0.043409	0.0644106		0.0296056	0.0479339			SEM		17.2		9.1	13.9	14.2		21.2	11.5		21	12.4
