# Supplementary material for: Optochemical profiling of NMDAR molecular diversity at synaptic and extrasynaptic sites
Source: EMBO J. 2025 Jul 8;44(16):4577–610. doi: 10.1038/s44318-025-00498-x (PMC12361563; doi:10.1038/s44318-025-00498-x)
Supplement: Supplementary file 8 — Source data Fig. 5 [file 44318_2025_498_MOESM8_ESM.zip › SD_Figure5/EMBOJ-2024-119900_sourcedataforFigure5.xlsx]

## Sheet: Figure_5
		Figure 5B
		I365/I530
		P5			P8-P12			P20-P23			P37-P47
		WT	Opto2B	Opto2B/GluN2A-KO	WT	Opto2B	Opto2B/GluN2A-KO	WT	Opto2B	Opto2B/GluN2A-KO	WT	Opto2B	Opto2B/GluN2A-KO
			6.4066	2.98425	0.989498	3.5253	2.4827		1.65522	1.7481		1.01844	2.16062
			4.4029	2.94296	0.956975	3.14392	2.37498		1.76246	1.34889		0.960199	2.62507
			4.33973	1.48346	1.07893	6.93676	2.35054		1.31878	1.05446		1.24401	2.26949
			2.4241	4.20484	0.883625	5.50598	1.8446		1.75795	1.31765		1.36821	3.73287
			4.03209	4.46082		2.90313	3.0042		1.69884	2.50509		1.17372	2.69393
			2.33178	2.20142		1.56642	2.30513		1.40028	3.99484		1.44359	3.72522
			1.81027			1.75339	3.25785		1.18224	1.67391		2.08883	1.14608
			2.47326			1.62427	2.44045		1.14333	2.06561		1.24947	2.49605
						2.59	3.07105		1.10419	2.39369			2.22567
						4.195	1.93529		1.54092	1.88317			1.75331
						3.627	2.3005			2.23019			1.57392
						2.71256	3.02267			2.20278			1.73193
						3.35874				2.13725			7.45925
						4.17812				1.74257			1.7433
						1.81245				3.45014
Descriptive statistics	Number of cells		8	6	4	15	12		10	15		8	14
	Mean		3.52759	3.04629	0.977256	3.29554	2.5325		1.45642	2.11656		1.31831	2.66691
	SEM		0.54572	0.465973	0.0404816	0.38591	0.131518		0.0822846	0.200466		0.124012	0.418874
