# Supplementary material for: Optochemical profiling of NMDAR molecular diversity at synaptic and extrasynaptic sites
Source: EMBO J. 2025 Jul 8;44(16):4577–610. doi: 10.1038/s44318-025-00498-x (PMC12361563; doi:10.1038/s44318-025-00498-x)
Supplement: Supplementary file 9 — Appendix + EV source data [file 44318_2025_498_MOESM9_ESM.zip]

Archive with 32 entries (27 files):
- SD_EV_Appendix/EMBOJ-2024-119900_FigEV4_Westernblot_files/
- SD_EV_Appendix/EMBOJ-2024-119900_FigEV4_Westernblot_files/GluA1/
- SD_EV_Appendix/EMBOJ-2024-119900_FigEV4_Westernblot_files/GluA1/Blot1_GluA1.tif
- SD_EV_Appendix/EMBOJ-2024-119900_FigEV4_Westernblot_files/GluA1/Blot1_tubulinforGluA1.tif
- SD_EV_Appendix/EMBOJ-2024-119900_FigEV4_Westernblot_files/GluA1/Blot2_GluA1.tif
- SD_EV_Appendix/EMBOJ-2024-119900_FigEV4_Westernblot_files/GluA1/Blot2_tubulinforGluA1.tif
- SD_EV_Appendix/EMBOJ-2024-119900_FigEV4_Westernblot_files/GluN1/
- SD_EV_Appendix/EMBOJ-2024-119900_FigEV4_Westernblot_files/GluN1/Blot1_GluN1.tif
- SD_EV_Appendix/EMBOJ-2024-119900_FigEV4_Westernblot_files/GluN1/Blot1_tubulinforGluN1.tif
- SD_EV_Appendix/EMBOJ-2024-119900_FigEV4_Westernblot_files/GluN1/Blot2_GluN1.tif
- SD_EV_Appendix/EMBOJ-2024-119900_FigEV4_Westernblot_files/GluN1/Blot2_tubulinforGluN1.tif
- SD_EV_Appendix/EMBOJ-2024-119900_FigEV4_Westernblot_files/GluN2A/
- SD_EV_Appendix/EMBOJ-2024-119900_FigEV4_Westernblot_files/GluN2A/Blot1_GluN2A.tif
- SD_EV_Appendix/EMBOJ-2024-119900_FigEV4_Westernblot_files/GluN2A/Blot1_tubulinforGluN2A.tif
- SD_EV_Appendix/EMBOJ-2024-119900_FigEV4_Westernblot_files/GluN2A/Blot2-2'_GluN2A.tif
- SD_EV_Appendix/EMBOJ-2024-119900_FigEV4_Westernblot_files/GluN2A/Blot2-2'_tubulinforGluN2A.tif
- SD_EV_Appendix/EMBOJ-2024-119900_FigEV4_Westernblot_files/GluN2B/
- SD_EV_Appendix/EMBOJ-2024-119900_FigEV4_Westernblot_files/GluN2B/Blot1_GluN2B.tif
- SD_EV_Appendix/EMBOJ-2024-119900_FigEV4_Westernblot_files/GluN2B/Blot1_tubulinforGluN2B.tif
- SD_EV_Appendix/EMBOJ-2024-119900_FigEV4_Westernblot_files/GluN2B/Blot2-2'_GluN2B.tif
- SD_EV_Appendix/EMBOJ-2024-119900_FigEV4_Westernblot_files/GluN2B/Blot2-2'_tubulinforGluN2B.tif
- SD_EV_Appendix/EMBOJ-2024-119900_sourcedataforAppendixFigureS1.xlsx
- SD_EV_Appendix/EMBOJ-2024-119900_sourcedataforAppendixFigureS2.xlsx
- SD_EV_Appendix/EMBOJ-2024-119900_sourcedataforAppendixFigureS3.xlsx
- SD_EV_Appendix/EMBOJ-2024-119900_sourcedataforAppendixFigureS4.xlsx
- SD_EV_Appendix/EMBOJ-2024-119900_sourcedataforAppendixFigureS5.xlsx
- SD_EV_Appendix/EMBOJ-2024-119900_sourcedataforFigureEV1.xlsx
- SD_EV_Appendix/EMBOJ-2024-119900_sourcedataforFigureEV2.xlsx
- SD_EV_Appendix/EMBOJ-2024-119900_sourcedataforFigureEV3.xlsx
- SD_EV_Appendix/EMBOJ-2024-119900_sourcedataforFigureEV4.xlsx
- SD_EV_Appendix/EMBOJ-2024-119900_sourcedataforFigureEV4_WesternBlots.xlsx
- SD_EV_Appendix/EMBOJ-2024-119900_sourcedataforFigureEV5.xlsx
