# Supplementary material for: Optochemical profiling of NMDAR molecular diversity at synaptic and extrasynaptic sites
Source: EMBO J. 2025 Jul 8;44(16):4577–610. doi: 10.1038/s44318-025-00498-x (PMC12361563; doi:10.1038/s44318-025-00498-x)
Supplement: Supplementary file 9 — Appendix + EV source data [file 44318_2025_498_MOESM9_ESM.zip › SD_EV_Appendix/EMBOJ-2024-119900_sourcedataforAppendixFigureS1.xlsx]

## Sheet: AppendixFigure_S1
		Appendix Figure S1B									Appendix Figure S1D
		2B WT		2B*-R187C		2B*-Q180C		2A WT			I365/I525
		I525nm (pA)	I365/I525	I525nm (pA)	I365/I525	I525nm (pA)	I365/I525	I525nm (pA)	I365/I525		Steady state current						Peak current
		26.4	0.990087	36.8406	4.25938	75.2	0.669573	376.5	0.845114				Active	Resting	Resting + Active				Resting	Resting + Active
		7.3	1.2282	108.622	2.16926	36.4	0.632213	338.3	0.896526				2.27091	2.02647	7.82265				2.28379	8.09949
		16.6	0.982529	39.682	1.96433	59.3	0.920894	97.7	0.910663				1.88314	1.72871	3.35406				1.83255	3.29291
		4.4	1.034	65.8042	1.88314	30.3	0.841806	59.8	0.86388				2.6129	3.62501	3.00391				3.87317	2.62577
		127.4	1.00658	44.4561	3.23366								2.59064	3.55123	4.00863				3.48065	3.91621
				142.636	1.55101								3.26327	2.57176					2.55617
				15.0461	6.98024								4.47733	3.10804					3.71269
				133.121	1.21422								3.26327	2.64238					3.89316
Descriptive statistics	Number of cells	5	5	8	8	4	4	4	4
	Mean	36.4	1.048	73.3	2.907	50.3	0.7661	218.1	0.879
	SEM	23.1	0.04584	17.1	0.677	10.4	0.06888	81.2	0.01496
		Appendix Figure S1F														Appendix Figure S1G
		tau on (ms)				tau off (ms)				I wavelength / I525						Tau off (ms)
		Trans -> cis				Cis -> trans				Stready-state current						Power (mW)	520 nm			460 nm
		60.7664				460 nm	525 nm			Cell n°	365 nm	460 nm	525 nm			27.4	458.504	347.75	512.224
		85.4739				14.9806	329.368			1	2.2907	0.9957	1			18.2	559.751	493.509	842.014
		57.811				11.0578	501.644			2	2.3433	1.7163	1			5.3	2558.52	2185	2147.57
		60.8879				14.5997	394.922			3	1.3923	1.0911	1			78.6				21.5067	15.0717	13.43
		75.7743				13.515	569.603			4	1.4742	1.299	1			48.3				24.0652	18.942	18.7863
		53.2179					408.104			5	2.1876	1.7304	1			12.1				62.3098	99.05	70.1227
		46.9713					430.278			6	1.266	1.2085	1
		57.7256					662.011			7	1.7948	1.2225	1
		79.2366					399.274			8	3.0964	1.5199	1
		75.6985					437.348			9	4.7632	2.2639	1
		55.4308					403.48			10	3.0857	1.3589	1
		60.8933					361.868			11	2.5159	1.3188	1
		57.7452					327.805		Descriptive statistics	Mean	2.383	1.43	1
Descriptive statistics	Number of cells	13					525.753			SEM	0.3035	0.109	0
	Mean	63.66		Descriptive statistics	Number of cells	4	13
	SEM	3.196			Mean	13.54	442.4
					SEM	0.8832	27.06
