# Supplementary material for: Optochemical profiling of NMDAR molecular diversity at synaptic and extrasynaptic sites
Source: EMBO J. 2025 Jul 8;44(16):4577–610. doi: 10.1038/s44318-025-00498-x (PMC12361563; doi:10.1038/s44318-025-00498-x)
Supplement: Supplementary file 9 — Appendix + EV source data [file 44318_2025_498_MOESM9_ESM.zip › SD_EV_Appendix/EMBOJ-2024-119900_sourcedataforAppendixFigureS2.xlsx]

## Sheet: Appendix Figure S2
			Appendix Figure S2B
			Ctrl		Fluorescent
			I525nm (pA)	I365/I525	I525nm (pA)	I365/I525
			1239.4	0.951697	123.7	1.97139
			362.4	0.924926	314.3	1.5987
			311	0.9536	130.7	2.20093
			150.7	0.957113	141.2	1.34162
			871.5	0.990937	631.6	1.75555
			228.2	0.963298	222.2	1.38102
			299	0.95583	749.8	1.51226
			75.5	1.01366	235.8	2.84246
			81.2	0.998767	492.4	1.58084
					336.6	1.68478
					131.4	1.17255
					1170.3	1.40671
					343.6	1.85833
					735.7	2.06405
					1569.2	1.69772
					136.1	2.32149
					103.1	1.9565
					105.9	1.98769
					88.1	2.12053
	Descriptive statistics	Number of cells	9	9	19	19
		Mean	402.1	0.9678	408.5	1.813
		SEM	131.5	0.00926	93	0.09228
