# Supplementary material for: Optochemical profiling of NMDAR molecular diversity at synaptic and extrasynaptic sites
Source: EMBO J. 2025 Jul 8;44(16):4577–610. doi: 10.1038/s44318-025-00498-x (PMC12361563; doi:10.1038/s44318-025-00498-x)
Supplement: Supplementary file 9 — Appendix + EV source data [file 44318_2025_498_MOESM9_ESM.zip › SD_EV_Appendix/EMBOJ-2024-119900_sourcedataforAppendixFigureS3.xlsx]

## Sheet: Appendix Figure_S3
		Appendix Figure S3B
		Tau on UV peak (ms)				Tau off UV peak (ms)
		13.8				268.696
		13.3932				240.458
		17.7148				153.94
		16.2086				267.014
		18.8485				184.299
		17.3594				151.431
		14.0814				216.418
		14.2919				224.487
		11.9251				240.328
		11.783				167.666
		16.5674				199.506
		15.5851				153.392
Descriptive statistics	Number of cells	12		Descriptive statistics	Number of cells	12
	Mean	15.13			Mean	205.6
	SEM	0.657			SEM	12.58
Appendix Figure S3C
Fluorescent neurons, P11-14																		Non-fluorescent (Control) neurons, P11-14
		Cycle 1			Cycle 2			Cycle 3			Cycle 4			Cycle 5						Cycle 1			Cycle 2			Cycle 3			Cycle 4			Cycle 5
Cell number	ΔI baseline	ΔUV, peak 1	ΔUV, SS 1	Δgreen 1	ΔUV, peak 2	ΔUV, SS 2	Δgreen 2	ΔUV, peak 3	ΔUV, SS 3	Δgreen 3	ΔUV, peak 4	ΔUV, SS 4	Δgreen 4	ΔUV, peak 5	ΔUV, SS 5	Δgreen 5		Cell number	ΔI baseline	ΔUV, peak 1	ΔUV, SS 1	Δgreen 1	ΔUV, peak 2	ΔUV, SS 2	Δgreen 2	ΔUV, peak 3	ΔUV, SS 3	Δgreen 3	ΔUV, peak 4	ΔUV, SS 4	Δgreen 4	ΔUV, peak 5	ΔUV, SS 5	Δgreen 5
1	0	55.5551	4.3611	-6.4641	35.2567	7.5412	-7.361	27.6844	9.1881	2.3853	5.3678	4.3545	-6.5377	0.8609	-11.9151	-20.3736		1	0	-1.8821	-3.923	-14.6608	-19.513	-12.7922	-15.647	-20.5951	-28.3163	-15.3232	-25.935	-27.3598	-30.0934	-42.3968	-23.763	-22.8764
2	0	232.239	40.0757	6.0453	113.512	-5.1331	-24.0385	161.788	1.9929	-53.8935	85.3264	-53.5257	-74.7281	69.0464	-74.0868	-95.8471		2	0	-6.4811	2.6135	-7.8768	-24.9396	-20.6736	-39.8984	-15.6852	-13.077	-19.8644	-18.4119	-19.9261	-29.0625	-14.7391	-23.59	-34.2404
3	0	121.911	36.7078	-1.3493	55.3647	-19.6454	-40.7221	20.0332	-46.1206	-5.0705	-19.1394	-88.3231	-99.6512	-29.0856	-102.598	-95.6983		3	0	-5.0571	-6.6046	-8.2654	-19.0632	-19.4957	-10.9467	-33.3932	-36.8292	-42.0817	-53.5446	-35.1769	-46.5885	-31.3064	-12.2162	-30.8705
4	0	110.343	19.835	-1.7833	65.4354	0.7436	-10.1783	49.163	-5.8823	-13.4724	43.4363	-11.7859	-17.1086	33.7736	-24.5478	-40.7173		4	0	7.697	1.2047	8.4281	-2.4483	-10.7086	-11.2285	-10.298	-2.0517	-10.5267	-7.7003	-20.7903	-26.5212	-17.3289	-19.1214	-22.4364
5	0	128.036	20.5313	14.5405	83.1559	9.4131	-7.9609	59.8264	3.6907	0.3527	102.488	7.7262	-10.8352	71.1554	12.6562	-12.4113		5	0	-16.4508	5.0208	2.845	-13.1799	1.3515	-10.7414	7.347	-11.416	0.6886	-21.1101	2.1683	-15.556	-29.3123	-18.8441	-24.8517
6	0	1089.82	1.5206	-20.6406	580.464	7.2295	-35.9994	565.912	-8.2884	-80.4744	449.66	-13.5367	-72.3247	586.845	-51.3988	-88.6616		6	0	-21.9685	-0.9874	7.4425	-10.6513	-23.019	-13.0474	-12.275	-30.1649	10.5138	-21.5244	-7.7308	12.5612	-18.6756	18.6988	14.2532
7	0	574.816	193.156	-47.553	391.453	49.2444	-148.178	187.559	-90.0769	-192.41	62.8593	-157.647	-253.401	-36.0103	-229.03	-304.269		7	0	-14.2129	3.4068	6.7159	1.9437	-0.2237	5.4748	7.5253	-1.2082	2.6777	-5.1785	2.3974	5.547	-9.6087	-0.8628	1.5046
8	0	568.801	54.0413	-17.7647	416.074	95.6375	-16.3382	510.346	94.514	23.6394	429.939	33.3589	-9.7559	422.987	21.7799	7.5606
9	0	347.369	29.6004	-39.1471	260.256	75.3495	-37.847	300.508	74.3358	2.1432	316.55	8.17	-30.9018	301.932	0.7676	-14.7765
		Appendix Figure S3D				Appendix Figure S3E					Appendix Figure S3G					Appendix Figure S3H
		ΔUV, peak (pA)				ΔUV, peak (pA)					ΔUV,SS / ΔUV,peak						I365/I530
		Fluo.	Ctr.			Cell n°	Before APV	After APV			Cell n°	-TBOA	+TBOA				Fluo.	Ctrl.
		33.2276	-2.12115			1	33.228	4.47			1	0.157236	0.410054				1.97781	0.864057
		171.707	0.293945			2	171.707	10			2	0.221682	0.287126				2.02636	0.748009
		81.5639	0.590454			3	81.564	4.08			3	0.130149	0.324681				1.95421	1.2189
		79.9312	-2.7222			4	79.931	13.2517			4	0.117713	0.533317				1.96116	1.03656
		97.4649	-5.938			5	97.465	53.7009			5	0.160431	0.81606				3.22314	1.48799
		697.546	-6.271			6	697.55	20.7166			6	0.154929	0.313043				3.4995	1.03248
		422.199	-2.443			7	422.2	14.3517			7	0.203359	0.2468				3.00123	0.886641
		474.884				8	474.884	12.933			8	0.0246842	0.719353				1.89	1.0127
		276.041				9	276.041	20.674		Descriptive statistics	Mean	0.1463	0.4563		Descriptive statistics	Number of cells	8	8
Descriptive statistics	Number of cells	9	7		Descriptive statistics	Mean	259.4	17.13			SEM	0.02121	0.07524			Mean	2.442	1.036
	Mean	259.4	-2.659			SEM	75.84	4.979								SEM	0.2392	0.08163
	SEM	75.84	1.017
