# Supplementary material for: Optochemical profiling of NMDAR molecular diversity at synaptic and extrasynaptic sites
Source: EMBO J. 2025 Jul 8;44(16):4577–610. doi: 10.1038/s44318-025-00498-x (PMC12361563; doi:10.1038/s44318-025-00498-x)
Supplement: Supplementary file 9 — Appendix + EV source data [file 44318_2025_498_MOESM9_ESM.zip › SD_EV_Appendix/EMBOJ-2024-119900_sourcedataforAppendixFigureS4.xlsx]

## Sheet: Appendix Figure S4
Appendix Figure S4B
[Glutamate] (µM)	Isteady_state/Ipeak										Descriptive statistics
											Number of cells	Mean	SEM
0.01	0.055894	0.068363	0.01749	-0.00094	0.120704	0.007359	0.027835	0.059401	0.122635	0.133023	10	0.0611764	0.0157552
0.1	0.152269	0.171633	0.001781	0.115299	0.075854	0.058739	0.119286				7	0.0992659	0.0220379
1	0.538921	0.543366	0.538273	0.425467	0.437476	0.588103					6	0.511934	0.0266034
100	0.988923	0.944525	0.920439	1.25886	0.932066	0.87015	0.93219	0.975864	0.883019		9	0.967338	0.0386005
Appendix Figure S4D														Appendix Figure S4E
Photomodulation ratio (I365/I490) normalized to the ratio at 100 μM glutamate														Relative current
peak							steady-state									490 nm							365 nm, steady-state
		[Glu] (μM)							[Glu] (μM)							[Glu] (μM)							[Glu] (μM)
		0.03	0.1	1	100				0.03	0.1	1	100				0.03	0.1	1	100				0.03	0.1	1	100
			1.00106	0.898173	1					0.501565	0.732386	1					0.223045	0.702285	1					0.111871	0.514344	1
			0.950488	0.919201	1					0.494852	0.729977	1					0.235883	0.700695	1					0.116727	0.511491	1
		0.92816	1.05109	0.905248	1				0.433346	0.472152	0.698344	1				0.138753	0.287528	0.873051	1				0.0601279	0.135757	0.60969	1
		1.14986	1.18357	0.888227	1				0.583576	0.496614	0.708152	1				0.0887636	0.201337	0.772974	1				0.0518003	0.0999866	0.547383	1
		1.0521	0.991604	0.998972	1				0.574723	0.539914	1.043	1				0.0650456	0.204255	0.876596	1				0.0373832	0.11028	0.914286	1
		1.0617	0.94366	0.811204	1				0.499357	0.476226	0.656184	1				0.122586	0.21043	0.759807	1				0.0612141	0.100212	0.498573	1
Descriptive statistics	Number of cells	4	6	6	6		Descriptive statistics	Number of cells	4	6	6	6		Descriptive statistics	Number of cells	4	6	6	6		Descriptive statistics	Number of cells	4	6	6	6
	Mean	1.04796	1.02025	0.903504	1			Mean	0.52275	0.496887	0.76134	1			Mean	0.103787	0.22708	0.780901	1			Mean	0.0526314	0.112472	0.599294	1
	SEM	0.05	0.04	0.02	0			SEM	0.04	0.01	0.06	0			SEM	0.0165897	0.0131765	0.0320262	0			SEM	0.00550045	0.00539027	0.0650879	0
Appendix Figure S4G															Appendix Figure S4H
Photomodulation ratio (I365/I490) normalized to the ratio at 100 μM glycine															Relative current
peak						steady-state										490 nm							365 nm, steady-state
		[Gly] (μM)						[Gly] (μM)								[Gly] (μM)							[Gly] (μM)
		0.1	1	100				0.1	1	100							0.1	1	100					0.1	1	100
		1.08395	0.956599	1				0.752674	0.951021	1							0.161571	0.822337	1					0.12161	0.782059	1
		1.20101	0.973558	1				0.857168	0.968789	1							0.185148	0.916582	1					0.158703	0.887975	1
		0.990945	1.04509	1				0.827078	1.02252	1							0.332154	0.834497	1					0.274717	0.853289	1
		1.24001	0.984884	1				0.868979	0.975163	1							0.171554	0.871661	1					0.149077	0.850011	1
		1.33219	0.995916	1				0.944504	0.994717	1							0.179636	0.899421	1					0.169667	0.894669	1
		1.28052	1.00926	1				0.887782	0.979338	1							0.176884	0.886641	1					0.157034	0.868321	1
		1.2708	1.18364	1				0.951486	1.13278	1							0.171144	0.857946	1					0.162841	0.971866	1
Descriptive statistics	Number of cells	7	7	7		Descriptive statistics	Number of cells	7	7	7					Descriptive statistics	Number of cells	7	7	7			Descriptive statistics	Number of cells	7	7	7
	Mean	1.19992	1.02128	1			Mean	0.869953	1.00348	1						Mean	0.19687	0.869869	1				Mean	0.170521	0.872599	1
	SEM	0.05	0.03	0			SEM	0.03	0.02	0						SEM	0.0227222	0.0129031	0				SEM	0.0183162	0.0216445	0
