# Supplementary material for: Optochemical profiling of NMDAR molecular diversity at synaptic and extrasynaptic sites
Source: EMBO J. 2025 Jul 8;44(16):4577–610. doi: 10.1038/s44318-025-00498-x (PMC12361563; doi:10.1038/s44318-025-00498-x)
Supplement: Supplementary file 9 — Appendix + EV source data [file 44318_2025_498_MOESM9_ESM.zip › SD_EV_Appendix/EMBOJ-2024-119900_sourcedataforAppendixFigureS5.xlsx]

## Sheet: Appendix Figure_S5
		Appendix Figure S5A							Appendix Figure S5B
		2B*-R187C		2B-R187C					2B*-R187C				2B-R187C
		I525nm (pA)	I365/I525	I525nm (pA)	I365/I525				Ctrl.		Fluo.		Ctrl.		Fluo.
		20	2.99176	5.4	1.39397				I525nm (pA)	I365/I525	I525nm (pA)	I365/I525	I525nm (pA)	I365/I525	I525nm (pA)	I365/I525
		11.1	3.61608	36.6	1.26391				180.8	0.968084	163.3	3.7239	146.5	0.895889	225.3	3.70431
		18.6	2.6129	2.9	1.69869				114.2	0.944426	84.1	2.98483	16.5	0.927762	83.8	3.64361
		55.6	2.85505	25.6	1.70407				181.2	0.929489	54.5	4.51837	140.6	0.989603	77.4	1.94048
		6.4	3.33811	104.2	2.47697				53	0.862827	215.2	1.92996	251.5	0.986216	141	1.96548
		5.5	2.59098	18.6	1.71645				712.6	0.986674	263.4	1.84748	147.3	0.969587	198.7	1.84829
		6.7	3.54608	9.4	2.02524						34.7	4.50925			52	1.60084
		40.2	4.38328								94.8	4.94476			73.1	3.14594
		25.6	4.48246								73.6	1.0118			74.6	2.15741
		15.7	3.91133								56.4	5.11006			79.3	2.20997
			6.58961								95	3.89585			62.2	4.19551
		10.1	2.96544								150.8	4.82571			29.7	3.37899
Descriptive statistics	Number of cells	12	12	7	7						618.5	2.85435			171.3	4.67053
	Mean	19.6	3.657	29	1.754						106.3	2.63805			103	5.20303
	SEM	4.7	0.3231	13.3	0.1522						229.8	2.73623			7.6	2.40614
															108.8	3.06055
															101.7	1.73735
															209.6	3.53204
															134.82	4.77778
															63.8	3.74125
															60.2	1.93384
							Descriptive statistics	Number of cells	5	5	14	14	5	5	20	20
								Mean	284	0.9383	160	3.39504	83.3	0.953812	98.9	3.04267
								SEM	118	0.0212584	40	0.34721	37.3	0.0181845	13.4	0.25133
