# Supplementary material for: Optochemical profiling of NMDAR molecular diversity at synaptic and extrasynaptic sites
Source: EMBO J. 2025 Jul 8;44(16):4577–610. doi: 10.1038/s44318-025-00498-x (PMC12361563; doi:10.1038/s44318-025-00498-x)
Supplement: Supplementary file 9 — Appendix + EV source data [file 44318_2025_498_MOESM9_ESM.zip › SD_EV_Appendix/EMBOJ-2024-119900_sourcedataforFigureEV1.xlsx]

## Sheet: Figure_EV1
Figure EV1A															Figure EV1B					Figure EV1H
Inset															Inset					kon MK801 (105 L.mol-1.s-1)
Irradiation wavelength (nm)	Abs (358 nm)														Time post 365 nm irradiation (min)	Abs (358 nm) (% dark)				2B-WT		2B-C395S
365	0.0722857														0	0.097897				- MASp	+ MASp	- MASp	+ MASp
385	0.0958571														17	0.154447				5.16209	17.1204	4.45911	4.16337
405	0.182714														34	0.211281				5.59315	15.7629	4.63435	4.00432
435	0.357														66	0.270247				4.54112	15.0489	3.91206	5.45464
460	0.486857														98	0.353225				4.14422	14.2106	5.01203	5.91646
490	0.569143														160	0.477408				4.10762	16.7196	4.06603	4.5436
525	0.660714														191	0.526569					16.218	4.16806
550	0.664														283	0.639669		Descriptive statistics	Number of cells	5	6	6	5
580	0.662429														345	0.698777			Mean	4.71	15.85	4.375	4.816
595	0.670429														408	0.739129			SEM	0.2912	0.4413	0.1666	0.3727
635	0.676429														471	0.781045
		Irradiation wavelength
Wavelength (nm)	dark	365 nm	385 nm	405 nm	435 nm	460 nm	490 nm	525 nm	550 nm	580 nm	595 nm	635 nm
250	0.332	0.303	0.301	0.301	0.304	0.308	0.306	0.308	0.31	0.309	0.309	0.31
251	0.319	0.3	0.297	0.297	0.298	0.299	0.296	0.298	0.299	0.298	0.298	0.299
252	0.305	0.296	0.293	0.292	0.29	0.29	0.286	0.286	0.287	0.286	0.286	0.287
253	0.29	0.293	0.29	0.287	0.282	0.28	0.275	0.274	0.275	0.273	0.273	0.274
254	0.274	0.289	0.285	0.281	0.274	0.27	0.263	0.26	0.261	0.26	0.259	0.26
255	0.256	0.285	0.281	0.275	0.264	0.258	0.249	0.245	0.245	0.245	0.244	0.245
256	0.236	0.28	0.276	0.268	0.254	0.246	0.235	0.228	0.229	0.228	0.227	0.228
257	0.215	0.276	0.271	0.262	0.244	0.232	0.219	0.211	0.212	0.211	0.21	0.21
258	0.194	0.271	0.266	0.254	0.233	0.218	0.204	0.193	0.194	0.192	0.192	0.192
259	0.173	0.266	0.26	0.247	0.221	0.204	0.189	0.175	0.176	0.175	0.174	0.174
260	0.154	0.261	0.255	0.239	0.211	0.191	0.174	0.159	0.16	0.159	0.158	0.158
261	0.137	0.255	0.25	0.233	0.201	0.179	0.161	0.144	0.145	0.144	0.143	0.143
262	0.122	0.25	0.244	0.226	0.192	0.169	0.15	0.131	0.133	0.132	0.131	0.131
263	0.109	0.244	0.238	0.219	0.184	0.16	0.139	0.12	0.122	0.121	0.119	0.119
264	0.099	0.236	0.23	0.211	0.176	0.152	0.13	0.111	0.112	0.112	0.11	0.11
265	0.091	0.228	0.222	0.203	0.169	0.144	0.123	0.104	0.105	0.105	0.103	0.103
266	0.086	0.22	0.214	0.195	0.162	0.138	0.117	0.099	0.1	0.099	0.098	0.097
267	0.081	0.21	0.205	0.187	0.155	0.132	0.112	0.095	0.096	0.095	0.093	0.093
268	0.078	0.201	0.196	0.179	0.149	0.127	0.108	0.092	0.093	0.092	0.091	0.091
269	0.077	0.191	0.186	0.171	0.143	0.123	0.105	0.09	0.091	0.09	0.089	0.089
270	0.077	0.182	0.177	0.163	0.138	0.12	0.103	0.09	0.091	0.09	0.089	0.089
271	0.077	0.173	0.169	0.156	0.133	0.117	0.102	0.089	0.09	0.089	0.088	0.089
272	0.077	0.164	0.161	0.149	0.128	0.113	0.1	0.089	0.09	0.088	0.088	0.088
273	0.077	0.157	0.154	0.144	0.124	0.111	0.098	0.088	0.089	0.088	0.087	0.088
274	0.078	0.15	0.148	0.138	0.12	0.109	0.097	0.088	0.089	0.088	0.087	0.088
275	0.08	0.145	0.143	0.134	0.118	0.108	0.097	0.089	0.09	0.09	0.088	0.089
276	0.081	0.141	0.139	0.131	0.117	0.108	0.097	0.09	0.091	0.091	0.09	0.09
277	0.082	0.138	0.136	0.129	0.115	0.108	0.098	0.091	0.092	0.091	0.091	0.091
278	0.084	0.136	0.134	0.128	0.115	0.108	0.099	0.092	0.093	0.092	0.092	0.092
279	0.086	0.136	0.133	0.127	0.115	0.109	0.1	0.094	0.095	0.094	0.094	0.094
280	0.088	0.136	0.134	0.128	0.116	0.11	0.101	0.096	0.097	0.096	0.095	0.096
281	0.09	0.137	0.135	0.129	0.118	0.112	0.103	0.097	0.099	0.098	0.097	0.098
282	0.092	0.139	0.137	0.131	0.119	0.114	0.104	0.099	0.1	0.099	0.098	0.099
283	0.095	0.141	0.139	0.133	0.121	0.116	0.106	0.101	0.102	0.101	0.1	0.101
284	0.097	0.144	0.142	0.135	0.123	0.117	0.108	0.102	0.104	0.103	0.102	0.103
285	0.1	0.147	0.144	0.138	0.126	0.119	0.111	0.104	0.106	0.104	0.104	0.105
286	0.102	0.15	0.147	0.14	0.128	0.121	0.112	0.105	0.107	0.106	0.106	0.107
287	0.105	0.153	0.151	0.143	0.131	0.124	0.114	0.107	0.109	0.108	0.107	0.109
288	0.107	0.157	0.154	0.147	0.134	0.126	0.117	0.11	0.111	0.11	0.109	0.111
289	0.11	0.161	0.158	0.15	0.137	0.13	0.12	0.112	0.114	0.113	0.112	0.113
290	0.113	0.165	0.162	0.154	0.14	0.133	0.122	0.115	0.117	0.115	0.114	0.115
291	0.115	0.169	0.166	0.158	0.144	0.136	0.125	0.117	0.119	0.118	0.117	0.117
292	0.118	0.173	0.169	0.161	0.147	0.138	0.127	0.119	0.121	0.12	0.119	0.119
293	0.121	0.177	0.174	0.165	0.15	0.141	0.13	0.122	0.124	0.123	0.121	0.122
294	0.124	0.182	0.178	0.169	0.154	0.145	0.133	0.125	0.127	0.126	0.124	0.125
295	0.127	0.186	0.183	0.173	0.157	0.148	0.136	0.128	0.129	0.128	0.127	0.128
296	0.131	0.19	0.187	0.177	0.161	0.151	0.139	0.13	0.132	0.131	0.13	0.131
297	0.134	0.195	0.191	0.181	0.164	0.154	0.142	0.133	0.135	0.134	0.133	0.133
298	0.138	0.199	0.195	0.185	0.168	0.157	0.145	0.136	0.137	0.136	0.135	0.136
299	0.142	0.203	0.2	0.189	0.172	0.161	0.148	0.139	0.141	0.14	0.139	0.139
300	0.146	0.208	0.204	0.193	0.176	0.165	0.152	0.143	0.144	0.144	0.142	0.143
301	0.151	0.212	0.208	0.198	0.181	0.169	0.156	0.147	0.149	0.148	0.147	0.147
302	0.155	0.217	0.212	0.202	0.185	0.173	0.16	0.151	0.153	0.152	0.151	0.151
303	0.161	0.221	0.216	0.206	0.189	0.178	0.165	0.156	0.157	0.156	0.155	0.155
304	0.166	0.225	0.22	0.21	0.193	0.182	0.169	0.16	0.161	0.161	0.16	0.16
305	0.171	0.229	0.224	0.214	0.198	0.186	0.174	0.165	0.166	0.166	0.164	0.164
306	0.178	0.233	0.228	0.218	0.202	0.191	0.179	0.17	0.171	0.171	0.169	0.17
307	0.184	0.236	0.231	0.222	0.207	0.196	0.184	0.175	0.177	0.176	0.175	0.175
308	0.191	0.24	0.235	0.226	0.211	0.201	0.19	0.181	0.182	0.181	0.181	0.181
309	0.199	0.243	0.238	0.23	0.216	0.206	0.195	0.188	0.189	0.187	0.187	0.188
310	0.206	0.246	0.242	0.234	0.22	0.212	0.201	0.194	0.196	0.194	0.193	0.194
311	0.215	0.248	0.245	0.237	0.225	0.218	0.208	0.201	0.202	0.201	0.2	0.202
312	0.224	0.251	0.248	0.24	0.23	0.224	0.215	0.209	0.21	0.21	0.208	0.209
313	0.234	0.253	0.249	0.243	0.235	0.23	0.222	0.217	0.218	0.218	0.217	0.217
314	0.244	0.254	0.251	0.246	0.24	0.237	0.229	0.225	0.227	0.226	0.225	0.226
315	0.254	0.255	0.252	0.248	0.245	0.244	0.236	0.234	0.236	0.234	0.234	0.235
316	0.265	0.255	0.252	0.25	0.25	0.25	0.243	0.243	0.245	0.243	0.242	0.244
317	0.276	0.255	0.253	0.252	0.254	0.256	0.252	0.252	0.254	0.253	0.252	0.254
318	0.289	0.254	0.253	0.253	0.258	0.263	0.26	0.262	0.264	0.263	0.262	0.264
319	0.302	0.253	0.252	0.254	0.262	0.269	0.268	0.272	0.274	0.273	0.273	0.275
320	0.315	0.251	0.251	0.255	0.266	0.276	0.277	0.282	0.285	0.284	0.283	0.285
321	0.328	0.248	0.249	0.255	0.27	0.282	0.286	0.293	0.296	0.295	0.294	0.296
322	0.342	0.245	0.247	0.254	0.275	0.29	0.295	0.305	0.307	0.306	0.306	0.308
323	0.357	0.242	0.244	0.254	0.279	0.297	0.304	0.317	0.319	0.318	0.318	0.32
324	0.372	0.239	0.241	0.253	0.283	0.304	0.314	0.329	0.331	0.329	0.33	0.332
325	0.387	0.236	0.238	0.252	0.286	0.311	0.323	0.341	0.343	0.341	0.342	0.344
326	0.401	0.231	0.234	0.251	0.29	0.318	0.332	0.352	0.355	0.353	0.355	0.357
327	0.417	0.226	0.23	0.249	0.293	0.326	0.342	0.365	0.367	0.366	0.367	0.369
328	0.432	0.221	0.225	0.247	0.296	0.333	0.352	0.377	0.379	0.378	0.38	0.382
329	0.449	0.216	0.222	0.247	0.301	0.341	0.363	0.391	0.393	0.392	0.393	0.395
330	0.466	0.211	0.218	0.245	0.305	0.349	0.373	0.404	0.406	0.405	0.407	0.409
331	0.483	0.206	0.213	0.243	0.308	0.357	0.384	0.418	0.42	0.418	0.421	0.424
332	0.501	0.2	0.208	0.241	0.312	0.365	0.395	0.432	0.434	0.432	0.434	0.438
333	0.517	0.194	0.203	0.239	0.315	0.372	0.405	0.445	0.448	0.445	0.448	0.452
334	0.533	0.187	0.197	0.236	0.318	0.378	0.415	0.457	0.46	0.457	0.461	0.465
335	0.55	0.181	0.191	0.233	0.321	0.386	0.425	0.469	0.473	0.47	0.474	0.478
336	0.567	0.174	0.186	0.231	0.324	0.393	0.435	0.482	0.486	0.483	0.488	0.492
337	0.583	0.169	0.181	0.229	0.327	0.401	0.445	0.496	0.499	0.497	0.501	0.506
338	0.599	0.163	0.176	0.226	0.33	0.407	0.455	0.508	0.512	0.51	0.514	0.519
339	0.613	0.157	0.171	0.224	0.333	0.414	0.464	0.521	0.524	0.523	0.526	0.532
340	0.628	0.151	0.166	0.222	0.336	0.421	0.473	0.533	0.536	0.534	0.538	0.544
341	0.643	0.146	0.16	0.22	0.339	0.428	0.482	0.546	0.548	0.546	0.551	0.556
342	0.656	0.139	0.155	0.217	0.342	0.434	0.49	0.556	0.56	0.558	0.563	0.568
343	0.67	0.134	0.15	0.214	0.345	0.441	0.499	0.567	0.571	0.569	0.575	0.58
344	0.684	0.129	0.146	0.212	0.347	0.447	0.508	0.578	0.582	0.58	0.586	0.592
345	0.697	0.124	0.142	0.21	0.349	0.452	0.516	0.588	0.592	0.59	0.596	0.602
346	0.709	0.118	0.137	0.208	0.351	0.456	0.523	0.598	0.602	0.599	0.606	0.61
347	0.72	0.112	0.132	0.206	0.353	0.461	0.53	0.607	0.611	0.608	0.615	0.619
348	0.731	0.108	0.128	0.203	0.355	0.466	0.537	0.616	0.619	0.618	0.623	0.628
349	0.742	0.104	0.124	0.201	0.357	0.471	0.543	0.624	0.628	0.628	0.633	0.638
350	0.751	0.1	0.12	0.199	0.358	0.474	0.549	0.631	0.636	0.636	0.642	0.647
351	0.76	0.095	0.116	0.197	0.359	0.478	0.555	0.639	0.644	0.642	0.649	0.654
352	0.767	0.091	0.112	0.195	0.359	0.481	0.559	0.645	0.649	0.647	0.655	0.66
353	0.774	0.087	0.109	0.193	0.36	0.485	0.564	0.651	0.655	0.653	0.66	0.665
354	0.779	0.084	0.106	0.191	0.36	0.487	0.567	0.656	0.659	0.658	0.665	0.67
355	0.783	0.081	0.104	0.189	0.36	0.488	0.569	0.659	0.662	0.661	0.669	0.674
356	0.786	0.077	0.1	0.187	0.36	0.489	0.571	0.661	0.665	0.663	0.671	0.676
357	0.787	0.075	0.098	0.185	0.36	0.489	0.571	0.662	0.666	0.664	0.672	0.678
358	0.787	0.072	0.096	0.183	0.358	0.488	0.571	0.662	0.666	0.665	0.672	0.679
359	0.785	0.069	0.094	0.181	0.356	0.487	0.569	0.662	0.665	0.664	0.671	0.678
360	0.783	0.067	0.091	0.178	0.354	0.485	0.568	0.661	0.663	0.662	0.67	0.676
361	0.78	0.065	0.088	0.176	0.351	0.482	0.565	0.658	0.661	0.658	0.668	0.674
362	0.775	0.063	0.086	0.174	0.348	0.479	0.561	0.654	0.658	0.655	0.664	0.67
363	0.768	0.061	0.085	0.172	0.345	0.474	0.557	0.649	0.653	0.649	0.659	0.664
364	0.76	0.06	0.083	0.169	0.341	0.469	0.551	0.642	0.647	0.644	0.653	0.659
365	0.752	0.058	0.081	0.167	0.338	0.464	0.546	0.636	0.64	0.637	0.646	0.653
366	0.745	0.057	0.079	0.165	0.334	0.459	0.54	0.63	0.633	0.631	0.639	0.645
367	0.736	0.056	0.078	0.162	0.33	0.453	0.534	0.623	0.626	0.624	0.631	0.638
368	0.727	0.055	0.077	0.16	0.326	0.449	0.527	0.616	0.618	0.616	0.624	0.631
369	0.717	0.055	0.076	0.158	0.322	0.443	0.521	0.607	0.61	0.609	0.616	0.623
370	0.706	0.053	0.075	0.156	0.317	0.437	0.513	0.598	0.602	0.601	0.608	0.614
371	0.695	0.052	0.074	0.154	0.312	0.43	0.505	0.589	0.593	0.592	0.599	0.605
372	0.684	0.052	0.073	0.151	0.307	0.423	0.496	0.579	0.583	0.581	0.589	0.595
373	0.672	0.051	0.072	0.149	0.302	0.415	0.488	0.57	0.573	0.571	0.579	0.585
374	0.659	0.052	0.072	0.147	0.297	0.408	0.48	0.56	0.563	0.561	0.569	0.574
375	0.644	0.051	0.071	0.145	0.292	0.401	0.471	0.549	0.552	0.55	0.558	0.563
376	0.628	0.051	0.071	0.142	0.286	0.392	0.461	0.537	0.54	0.537	0.546	0.551
377	0.613	0.05	0.07	0.14	0.28	0.383	0.45	0.524	0.527	0.525	0.532	0.538
378	0.597	0.051	0.069	0.138	0.273	0.374	0.439	0.51	0.514	0.512	0.518	0.525
379	0.58	0.051	0.069	0.135	0.266	0.364	0.427	0.496	0.499	0.498	0.504	0.51
380	0.563	0.05	0.068	0.131	0.259	0.353	0.415	0.482	0.484	0.483	0.49	0.496
381	0.544	0.05	0.067	0.128	0.252	0.343	0.402	0.467	0.469	0.469	0.475	0.481
382	0.526	0.05	0.066	0.126	0.245	0.333	0.39	0.453	0.455	0.454	0.46	0.466
383	0.508	0.05	0.065	0.123	0.238	0.323	0.377	0.438	0.44	0.439	0.446	0.449
384	0.49	0.05	0.065	0.121	0.231	0.313	0.364	0.423	0.425	0.424	0.431	0.435
385	0.471	0.05	0.065	0.118	0.224	0.303	0.352	0.408	0.41	0.41	0.415	0.42
386	0.454	0.051	0.065	0.115	0.217	0.292	0.34	0.394	0.395	0.395	0.4	0.405
387	0.436	0.05	0.064	0.113	0.209	0.282	0.327	0.379	0.381	0.38	0.386	0.39
388	0.419	0.051	0.063	0.11	0.202	0.272	0.315	0.365	0.367	0.366	0.372	0.376
389	0.402	0.051	0.063	0.108	0.196	0.262	0.304	0.351	0.354	0.353	0.358	0.362
390	0.387	0.052	0.064	0.107	0.191	0.254	0.294	0.339	0.342	0.341	0.346	0.349
391	0.374	0.053	0.065	0.106	0.186	0.247	0.285	0.328	0.331	0.33	0.334	0.337
392	0.36	0.054	0.066	0.105	0.182	0.239	0.276	0.317	0.32	0.319	0.323	0.326
393	0.347	0.055	0.066	0.103	0.177	0.232	0.267	0.306	0.309	0.308	0.312	0.315
394	0.334	0.056	0.066	0.101	0.173	0.225	0.259	0.296	0.298	0.298	0.302	0.305
395	0.323	0.057	0.067	0.1	0.168	0.219	0.251	0.287	0.289	0.288	0.292	0.295
396	0.313	0.058	0.068	0.1	0.164	0.213	0.243	0.278	0.28	0.279	0.283	0.286
397	0.303	0.059	0.068	0.099	0.161	0.208	0.236	0.269	0.272	0.27	0.275	0.278
398	0.294	0.06	0.069	0.099	0.158	0.203	0.23	0.262	0.265	0.263	0.267	0.27
399	0.285	0.062	0.07	0.099	0.156	0.199	0.225	0.256	0.258	0.256	0.26	0.263
400	0.278	0.064	0.072	0.099	0.154	0.195	0.221	0.249	0.251	0.251	0.254	0.257
401	0.27	0.065	0.073	0.099	0.152	0.191	0.216	0.243	0.245	0.245	0.248	0.25
402	0.263	0.067	0.075	0.1	0.15	0.188	0.212	0.238	0.24	0.239	0.243	0.245
403	0.257	0.068	0.076	0.1	0.149	0.185	0.208	0.233	0.235	0.233	0.237	0.24
404	0.251	0.07	0.077	0.1	0.147	0.182	0.204	0.228	0.23	0.229	0.233	0.235
405	0.245	0.071	0.078	0.1	0.145	0.179	0.2	0.224	0.225	0.224	0.228	0.23
406	0.24	0.073	0.08	0.101	0.144	0.176	0.196	0.22	0.221	0.22	0.224	0.225
407	0.235	0.075	0.082	0.102	0.144	0.174	0.193	0.216	0.217	0.216	0.22	0.221
408	0.23	0.077	0.083	0.103	0.143	0.172	0.19	0.212	0.213	0.212	0.216	0.217
409	0.225	0.079	0.085	0.104	0.142	0.17	0.188	0.208	0.209	0.209	0.212	0.213
410	0.22	0.081	0.087	0.105	0.141	0.168	0.185	0.205	0.206	0.205	0.208	0.209
411	0.216	0.083	0.089	0.106	0.14	0.167	0.183	0.201	0.202	0.202	0.204	0.206
412	0.212	0.084	0.09	0.107	0.14	0.165	0.18	0.198	0.199	0.198	0.201	0.203
413	0.208	0.086	0.092	0.107	0.139	0.162	0.177	0.194	0.195	0.195	0.197	0.2
414	0.204	0.088	0.093	0.108	0.139	0.16	0.175	0.191	0.192	0.192	0.194	0.196
415	0.2	0.09	0.095	0.109	0.139	0.159	0.172	0.188	0.189	0.188	0.191	0.192
416	0.195	0.092	0.096	0.11	0.138	0.157	0.17	0.184	0.185	0.185	0.187	0.189
417	0.191	0.093	0.098	0.11	0.137	0.155	0.168	0.181	0.182	0.181	0.184	0.185
418	0.187	0.095	0.1	0.111	0.136	0.154	0.165	0.179	0.179	0.179	0.181	0.182
419	0.183	0.096	0.101	0.112	0.135	0.152	0.163	0.175	0.176	0.175	0.178	0.179
420	0.18	0.099	0.103	0.113	0.134	0.151	0.16	0.172	0.173	0.172	0.175	0.176
421	0.176	0.1	0.104	0.113	0.133	0.149	0.158	0.169	0.169	0.169	0.172	0.173
422	0.172	0.102	0.105	0.114	0.133	0.147	0.156	0.166	0.167	0.167	0.169	0.17
423	0.168	0.103	0.107	0.115	0.133	0.146	0.154	0.163	0.164	0.164	0.166	0.167
424	0.165	0.105	0.108	0.116	0.132	0.144	0.152	0.16	0.161	0.161	0.163	0.164
425	0.161	0.107	0.109	0.116	0.131	0.143	0.15	0.157	0.158	0.158	0.159	0.161
426	0.158	0.108	0.11	0.116	0.131	0.141	0.148	0.154	0.155	0.155	0.157	0.158
427	0.154	0.109	0.111	0.117	0.13	0.139	0.146	0.152	0.153	0.152	0.154	0.155
428	0.15	0.11	0.113	0.118	0.13	0.138	0.143	0.149	0.15	0.149	0.152	0.152
429	0.147	0.111	0.113	0.118	0.129	0.136	0.141	0.146	0.147	0.146	0.148	0.149
430	0.144	0.112	0.114	0.119	0.128	0.135	0.139	0.144	0.145	0.144	0.145	0.146
431	0.14	0.113	0.115	0.119	0.127	0.134	0.137	0.141	0.142	0.141	0.142	0.144
432	0.136	0.114	0.116	0.119	0.126	0.132	0.134	0.138	0.139	0.139	0.14	0.141
433	0.133	0.115	0.116	0.119	0.125	0.13	0.132	0.135	0.137	0.136	0.137	0.138
434	0.13	0.115	0.117	0.119	0.125	0.128	0.13	0.133	0.134	0.133	0.134	0.136
435	0.127	0.116	0.117	0.119	0.124	0.127	0.128	0.13	0.131	0.13	0.132	0.132
436	0.123	0.116	0.118	0.119	0.123	0.125	0.127	0.127	0.128	0.128	0.129	0.13
437	0.12	0.117	0.118	0.119	0.122	0.124	0.125	0.125	0.126	0.125	0.127	0.127
438	0.117	0.117	0.118	0.118	0.121	0.121	0.122	0.122	0.123	0.122	0.124	0.124
439	0.114	0.117	0.118	0.118	0.12	0.12	0.12	0.119	0.12	0.12	0.121	0.122
440	0.11	0.116	0.118	0.117	0.118	0.118	0.117	0.117	0.117	0.117	0.118	0.119
441	0.107	0.116	0.118	0.117	0.117	0.117	0.115	0.114	0.115	0.114	0.116	0.117
442	0.103	0.116	0.117	0.116	0.115	0.114	0.113	0.111	0.112	0.111	0.112	0.113
443	0.1	0.116	0.116	0.115	0.113	0.112	0.11	0.108	0.109	0.109	0.11	0.11
444	0.097	0.115	0.116	0.114	0.112	0.111	0.108	0.106	0.107	0.106	0.107	0.108
445	0.094	0.115	0.116	0.114	0.111	0.109	0.107	0.104	0.105	0.104	0.105	0.106
446	0.091	0.115	0.115	0.113	0.11	0.107	0.105	0.102	0.102	0.102	0.103	0.103
447	0.089	0.114	0.115	0.112	0.108	0.105	0.102	0.099	0.1	0.1	0.101	0.101
448	0.086	0.113	0.114	0.11	0.107	0.103	0.1	0.097	0.098	0.097	0.098	0.099
449	0.083	0.112	0.113	0.109	0.105	0.101	0.098	0.095	0.095	0.094	0.096	0.096
450	0.08	0.111	0.111	0.108	0.103	0.099	0.095	0.092	0.093	0.092	0.093	0.093
451	0.077	0.11	0.11	0.107	0.101	0.097	0.093	0.089	0.09	0.09	0.091	0.091
452	0.074	0.109	0.109	0.105	0.1	0.096	0.091	0.087	0.088	0.087	0.088	0.088
453	0.072	0.107	0.108	0.104	0.098	0.094	0.089	0.085	0.086	0.085	0.085	0.086
454	0.069	0.106	0.106	0.103	0.096	0.092	0.087	0.082	0.084	0.083	0.083	0.084
455	0.066	0.105	0.105	0.101	0.094	0.089	0.084	0.08	0.081	0.08	0.08	0.081
456	0.064	0.103	0.103	0.099	0.093	0.087	0.082	0.077	0.079	0.078	0.078	0.079
457	0.061	0.101	0.101	0.097	0.091	0.084	0.08	0.075	0.076	0.076	0.076	0.077
458	0.059	0.099	0.1	0.095	0.088	0.082	0.077	0.073	0.074	0.074	0.073	0.074
459	0.056	0.097	0.098	0.093	0.086	0.08	0.075	0.07	0.071	0.071	0.071	0.072
460	0.054	0.096	0.096	0.092	0.084	0.078	0.074	0.068	0.069	0.069	0.07	0.07
461	0.052	0.095	0.095	0.091	0.083	0.077	0.072	0.067	0.068	0.068	0.068	0.068
462	0.051	0.094	0.094	0.089	0.082	0.076	0.071	0.065	0.066	0.066	0.067	0.067
463	0.049	0.092	0.092	0.088	0.08	0.074	0.069	0.063	0.064	0.065	0.065	0.065
464	0.046	0.09	0.09	0.085	0.078	0.072	0.067	0.061	0.062	0.062	0.063	0.062
465	0.044	0.088	0.087	0.083	0.075	0.07	0.064	0.059	0.059	0.06	0.06	0.06
466	0.042	0.086	0.085	0.081	0.073	0.068	0.062	0.057	0.058	0.058	0.058	0.058
467	0.04	0.084	0.084	0.08	0.072	0.066	0.061	0.056	0.057	0.056	0.056	0.057
468	0.038	0.082	0.082	0.077	0.07	0.064	0.059	0.054	0.054	0.054	0.054	0.055
469	0.036	0.08	0.08	0.075	0.068	0.062	0.057	0.052	0.052	0.053	0.053	0.053
470	0.035	0.078	0.078	0.073	0.066	0.061	0.055	0.05	0.051	0.051	0.051	0.051
471	0.033	0.076	0.076	0.071	0.064	0.059	0.054	0.049	0.05	0.049	0.049	0.049
472	0.032	0.074	0.074	0.07	0.062	0.057	0.052	0.047	0.048	0.048	0.047	0.048
473	0.03	0.072	0.072	0.068	0.06	0.055	0.05	0.045	0.046	0.046	0.046	0.046
474	0.029	0.07	0.07	0.066	0.059	0.054	0.049	0.044	0.045	0.045	0.045	0.045
475	0.027	0.068	0.068	0.064	0.057	0.052	0.047	0.042	0.043	0.043	0.043	0.044
476	0.026	0.066	0.066	0.062	0.055	0.05	0.045	0.041	0.041	0.041	0.041	0.042
477	0.024	0.063	0.064	0.06	0.053	0.048	0.043	0.039	0.04	0.039	0.039	0.04
478	0.023	0.061	0.062	0.058	0.051	0.046	0.041	0.037	0.038	0.038	0.038	0.039
479	0.022	0.06	0.06	0.056	0.05	0.045	0.04	0.036	0.037	0.037	0.037	0.037
480	0.021	0.058	0.058	0.054	0.048	0.043	0.039	0.035	0.036	0.036	0.036	0.036
481	0.02	0.056	0.056	0.052	0.047	0.042	0.038	0.034	0.034	0.034	0.035	0.034
482	0.019	0.054	0.054	0.05	0.044	0.04	0.036	0.032	0.033	0.033	0.033	0.033
483	0.018	0.053	0.052	0.049	0.042	0.038	0.035	0.031	0.031	0.031	0.032	0.032
484	0.017	0.051	0.051	0.048	0.042	0.038	0.034	0.03	0.031	0.031	0.031	0.031
485	0.017	0.05	0.051	0.047	0.041	0.037	0.033	0.03	0.031	0.03	0.031	0.031
486	0.016	0.048	0.048	0.045	0.04	0.036	0.032	0.028	0.029	0.029	0.029	0.03
487	0.015	0.046	0.046	0.043	0.038	0.034	0.03	0.027	0.028	0.028	0.028	0.028
488	0.014	0.045	0.045	0.042	0.036	0.033	0.029	0.026	0.027	0.026	0.027	0.027
489	0.013	0.043	0.043	0.041	0.035	0.032	0.028	0.025	0.026	0.025	0.026	0.026
490	0.012	0.041	0.042	0.039	0.034	0.031	0.027	0.024	0.025	0.024	0.025	0.025
491	0.012	0.04	0.04	0.037	0.032	0.029	0.026	0.023	0.024	0.023	0.024	0.025
492	0.011	0.039	0.039	0.036	0.032	0.029	0.025	0.022	0.023	0.023	0.023	0.024
493	0.01	0.037	0.037	0.035	0.031	0.028	0.024	0.021	0.022	0.022	0.022	0.023
494	0.01	0.035	0.035	0.033	0.029	0.027	0.023	0.02	0.021	0.021	0.021	0.021
495	0.009	0.034	0.034	0.032	0.028	0.026	0.022	0.02	0.021	0.02	0.02	0.021
496	0.009	0.033	0.033	0.031	0.027	0.025	0.021	0.019	0.02	0.019	0.02	0.02
497	0.008	0.032	0.032	0.03	0.026	0.024	0.02	0.018	0.02	0.019	0.019	0.02
498	0.008	0.03	0.031	0.029	0.025	0.023	0.019	0.017	0.019	0.018	0.018	0.019
499	0.007	0.029	0.029	0.028	0.024	0.022	0.019	0.017	0.018	0.018	0.018	0.019
500	0.007	0.028	0.028	0.026	0.023	0.021	0.018	0.016	0.017	0.017	0.017	0.018
501	0.007	0.027	0.027	0.025	0.022	0.02	0.018	0.016	0.017	0.016	0.016	0.017
502	0.007	0.026	0.026	0.024	0.021	0.019	0.017	0.015	0.016	0.015	0.016	0.017
503	0.007	0.025	0.025	0.023	0.02	0.019	0.016	0.015	0.016	0.015	0.015	0.016
504	0.006	0.024	0.024	0.022	0.02	0.018	0.016	0.015	0.015	0.014	0.015	0.016
505	0.006	0.023	0.023	0.021	0.019	0.018	0.015	0.014	0.015	0.014	0.015	0.015
506	0.006	0.022	0.022	0.021	0.018	0.017	0.015	0.013	0.014	0.013	0.014	0.014
507	0.006	0.021	0.021	0.02	0.018	0.017	0.015	0.013	0.014	0.013	0.014	0.014
508	0.006	0.021	0.02	0.019	0.017	0.016	0.014	0.013	0.013	0.013	0.014	0.014
509	0.005	0.019	0.019	0.018	0.016	0.015	0.013	0.012	0.013	0.013	0.013	0.013
510	0.005	0.018	0.018	0.017	0.015	0.015	0.012	0.012	0.012	0.012	0.012	0.012
511	0.004	0.017	0.018	0.016	0.015	0.014	0.012	0.011	0.012	0.012	0.012	0.012
512	0.005	0.017	0.017	0.016	0.014	0.014	0.012	0.011	0.012	0.011	0.012	0.012
513	0.005	0.016	0.017	0.015	0.014	0.013	0.012	0.011	0.011	0.011	0.012	0.012
514	0.004	0.016	0.016	0.015	0.013	0.012	0.011	0.01	0.011	0.011	0.011	0.011
515	0.004	0.015	0.015	0.014	0.012	0.012	0.01	0.009	0.01	0.01	0.011	0.011
516	0.004	0.014	0.014	0.013	0.011	0.011	0.01	0.009	0.009	0.01	0.01	0.01
517	0.004	0.013	0.014	0.013	0.011	0.011	0.01	0.009	0.009	0.009	0.01	0.01
518	0.004	0.013	0.014	0.012	0.012	0.011	0.01	0.009	0.01	0.009	0.011	0.01
519	0.004	0.013	0.014	0.012	0.012	0.012	0.01	0.01	0.01	0.01	0.011	0.011
520	0.004	0.013	0.013	0.012	0.011	0.011	0.01	0.01	0.01	0.01	0.011	0.011
521	0.003	0.012	0.012	0.011	0.01	0.011	0.009	0.009	0.009	0.009	0.01	0.01
522	0.003	0.011	0.011	0.01	0.009	0.01	0.008	0.008	0.009	0.008	0.009	0.009
523	0.002	0.01	0.01	0.009	0.009	0.01	0.008	0.008	0.008	0.008	0.008	0.009
524	0.003	0.01	0.01	0.009	0.008	0.009	0.007	0.007	0.008	0.008	0.008	0.009
525	0.003	0.01	0.01	0.009	0.008	0.009	0.008	0.007	0.008	0.008	0.008	0.009
526	0.003	0.01	0.01	0.009	0.008	0.009	0.008	0.007	0.008	0.008	0.009	0.008
527	0.004	0.009	0.009	0.008	0.007	0.008	0.008	0.007	0.008	0.008	0.008	0.008
528	0.004	0.009	0.009	0.008	0.008	0.008	0.008	0.007	0.008	0.008	0.009	0.009
529	0.003	0.009	0.01	0.009	0.009	0.009	0.008	0.008	0.009	0.008	0.009	0.009
530	0.003	0.009	0.009	0.009	0.009	0.009	0.008	0.007	0.009	0.008	0.009	0.009
531	0.003	0.008	0.008	0.008	0.008	0.008	0.007	0.007	0.008	0.007	0.008	0.008
532	0.002	0.007	0.008	0.007	0.007	0.008	0.007	0.006	0.007	0.007	0.007	0.007
533	0.002	0.007	0.008	0.007	0.007	0.008	0.007	0.007	0.007	0.007	0.008	0.008
534	0.002	0.008	0.008	0.007	0.007	0.008	0.007	0.007	0.008	0.007	0.008	0.008
535	0.003	0.007	0.008	0.007	0.007	0.008	0.007	0.007	0.008	0.007	0.008	0.008
536	0.003	0.007	0.008	0.007	0.007	0.008	0.007	0.007	0.008	0.008	0.008	0.008
537	0.003	0.007	0.008	0.006	0.007	0.008	0.007	0.007	0.008	0.007	0.008	0.008
538	0.003	0.006	0.007	0.006	0.006	0.008	0.007	0.007	0.007	0.007	0.008	0.008
539	0.002	0.005	0.005	0.005	0.005	0.006	0.006	0.006	0.006	0.006	0.007	0.007
540	0.002	0.005	0.005	0.004	0.005	0.006	0.005	0.006	0.006	0.006	0.006	0.006
541	0.003	0.006	0.006	0.005	0.006	0.006	0.006	0.006	0.007	0.006	0.007	0.007
542	0.003	0.006	0.007	0.006	0.007	0.007	0.007	0.007	0.008	0.007	0.008	0.008
543	0.003	0.006	0.006	0.006	0.007	0.007	0.007	0.007	0.008	0.007	0.008	0.008
544	0.002	0.005	0.006	0.005	0.006	0.007	0.006	0.006	0.007	0.007	0.007	0.007
545	0.003	0.006	0.005	0.005	0.006	0.007	0.006	0.006	0.008	0.007	0.007	0.007
546	0.003	0.006	0.005	0.005	0.006	0.007	0.007	0.006	0.007	0.007	0.007	0.008
547	0.003	0.005	0.005	0.005	0.006	0.007	0.007	0.006	0.007	0.007	0.007	0.008
548	0.002	0.005	0.005	0.005	0.005	0.007	0.006	0.006	0.007	0.007	0.007	0.008
549	0.002	0.005	0.005	0.005	0.005	0.007	0.006	0.006	0.007	0.007	0.007	0.007
550	0.002	0.005	0.005	0.004	0.005	0.007	0.006	0.006	0.007	0.007	0.007	0.007
551	0.001	0.004	0.004	0.004	0.005	0.006	0.005	0.005	0.006	0.006	0.006	0.007
552	0.001	0.004	0.004	0.004	0.004	0.005	0.005	0.005	0.006	0.005	0.007	0.007
553	0.002	0.004	0.005	0.004	0.005	0.005	0.005	0.006	0.006	0.006	0.007	0.007
554	0.003	0.004	0.005	0.005	0.005	0.006	0.006	0.006	0.006	0.006	0.007	0.007
555	0.002	0.004	0.005	0.004	0.005	0.006	0.005	0.006	0.006	0.006	0.007	0.007
556	0.002	0.004	0.005	0.004	0.005	0.006	0.006	0.006	0.007	0.006	0.007	0.007
557	0.002	0.004	0.004	0.003	0.005	0.006	0.005	0.005	0.007	0.006	0.007	0.007
558	0.002	0.004	0.004	0.003	0.005	0.006	0.005	0.006	0.006	0.006	0.006	0.007
559	0.002	0.003	0.004	0.003	0.005	0.006	0.005	0.006	0.006	0.006	0.006	0.006
560	0.002	0.003	0.004	0.003	0.005	0.006	0.005	0.005	0.006	0.006	0.006	0.006
561	0.002	0.004	0.004	0.003	0.005	0.006	0.005	0.006	0.007	0.006	0.006	0.006
562	0.002	0.004	0.005	0.004	0.005	0.006	0.006	0.006	0.007	0.006	0.007	0.007
563	0.002	0.004	0.004	0.004	0.005	0.006	0.006	0.006	0.007	0.006	0.007	0.007
564	0.002	0.003	0.003	0.003	0.004	0.005	0.005	0.005	0.006	0.005	0.006	0.007
565	0.001	0.003	0.003	0.003	0.004	0.005	0.005	0.005	0.006	0.005	0.006	0.006
566	0.002	0.003	0.004	0.004	0.004	0.005	0.005	0.005	0.006	0.005	0.006	0.007
567	0.002	0.003	0.004	0.004	0.005	0.005	0.005	0.005	0.006	0.006	0.006	0.007
568	0.002	0.003	0.003	0.003	0.004	0.006	0.005	0.005	0.006	0.005	0.006	0.006
569	0.002	0.003	0.003	0.003	0.004	0.005	0.005	0.004	0.006	0.005	0.006	0.006
570	0.002	0.003	0.003	0.003	0.004	0.005	0.005	0.005	0.005	0.005	0.006	0.006
571	0.002	0.004	0.003	0.003	0.004	0.005	0.005	0.005	0.006	0.005	0.006	0.006
572	0.002	0.004	0.004	0.004	0.005	0.006	0.005	0.006	0.007	0.006	0.007	0.007
573	0.003	0.004	0.004	0.004	0.005	0.007	0.006	0.006	0.007	0.007	0.007	0.007
574	0.003	0.004	0.005	0.004	0.005	0.006	0.006	0.006	0.007	0.007	0.007	0.008
575	0.002	0.003	0.005	0.004	0.005	0.005	0.005	0.006	0.007	0.006	0.007	0.007
576	0.003	0.003	0.004	0.004	0.005	0.006	0.005	0.006	0.007	0.006	0.007	0.007
577	0.002	0.003	0.004	0.004	0.005	0.005	0.005	0.006	0.007	0.006	0.007	0.007
578	0.002	0.004	0.004	0.004	0.005	0.006	0.005	0.006	0.007	0.006	0.007	0.007
579	0.002	0.004	0.004	0.004	0.005	0.005	0.005	0.006	0.007	0.006	0.007	0.007
580	0.002	0.004	0.004	0.003	0.004	0.005	0.005	0.006	0.006	0.006	0.006	0.007
581	0.001	0.003	0.003	0.003	0.004	0.005	0.005	0.005	0.006	0.005	0.006	0.006
582	0.001	0.002	0.002	0.003	0.004	0.005	0.004	0.004	0.005	0.005	0.006	0.006
583	0.001	0.003	0.002	0.002	0.004	0.005	0.004	0.004	0.005	0.005	0.006	0.006
584	0.002	0.003	0.003	0.002	0.004	0.005	0.004	0.005	0.005	0.005	0.006	0.006
585	0.002	0.003	0.003	0.003	0.003	0.006	0.005	0.005	0.006	0.006	0.006	0.006
586	0.002	0.003	0.004	0.003	0.004	0.006	0.006	0.006	0.006	0.006	0.006	0.007
587	0.002	0.004	0.004	0.003	0.004	0.006	0.005	0.006	0.006	0.006	0.007	0.007
588	0.002	0.004	0.004	0.003	0.004	0.005	0.005	0.006	0.006	0.006	0.007	0.007
589	0.002	0.003	0.004	0.003	0.004	0.005	0.005	0.006	0.006	0.006	0.007	0.007
590	0.002	0.003	0.004	0.003	0.004	0.005	0.005	0.006	0.006	0.006	0.007	0.007
591	0.001	0.003	0.004	0.003	0.005	0.005	0.005	0.005	0.006	0.006	0.006	0.007
592	0.001	0.003	0.004	0.003	0.004	0.005	0.005	0.005	0.006	0.005	0.006	0.006
593	0.001	0.003	0.003	0.002	0.003	0.005	0.005	0.005	0.005	0.005	0.005	0.006
594	0.001	0.002	0.002	0.002	0.003	0.004	0.004	0.005	0.005	0.005	0.005	0.006
595	0.001	0.002	0.002	0.001	0.002	0.004	0.004	0.004	0.005	0.004	0.005	0.005
596	0.002	0.002	0.002	0.002	0.003	0.004	0.004	0.004	0.005	0.004	0.005	0.005
597	0.002	0.003	0.003	0.002	0.004	0.005	0.005	0.005	0.006	0.005	0.006	0.006
598	0.002	0.003	0.004	0.003	0.005	0.006	0.006	0.006	0.007	0.006	0.008	0.007
599	0.003	0.004	0.003	0.004	0.005	0.007	0.006	0.006	0.007	0.007	0.008	0.008
600	0.003	0.004	0.003	0.004	0.004	0.006	0.006	0.006	0.006	0.006	0.007	0.007
