# Supplementary material for: Optochemical profiling of NMDAR molecular diversity at synaptic and extrasynaptic sites
Source: EMBO J. 2025 Jul 8;44(16):4577–610. doi: 10.1038/s44318-025-00498-x (PMC12361563; doi:10.1038/s44318-025-00498-x)
Supplement: Supplementary file 9 — Appendix + EV source data [file 44318_2025_498_MOESM9_ESM.zip › SD_EV_Appendix/EMBOJ-2024-119900_sourcedataforFigureEV2.xlsx]

## Sheet: Figure_EV2
		Figure EV2A						Figure EV2D							Figure EV2E
		kon MK801 (105 L.mol-1.s-1)						I365/I490							Glutamate EC50 (uM)
		- MASp	+ MASp					2B*-Q180C		2B*-R187C					wt	2B*-Q180C			2B*-R187C
		dark	490 nm	365 nm				pH6.5	pH7.3	pH6.5	pH7.3				no labeling	no labeling	MASp-labeled, 490 nm	MASp labeled, 365 nm	no labeling	MASp-labeled, 490 nm	MASp labeled, 365 nm
		5.85412	11.6197	1.91107				0.385827	0.93573	4.12556	2.01402				0.925	1.61	2.46	1.69	0.67	0.584	2.08
		4.06344	8.84337	4.57411				0.30449	0.942477	3.12437	3.41189				1.67	1.43	2.32	1.49	1.19	0.481	1.77
		3.10728	9.33393	3.66063				0.286869	0.907799	2.35011	3.97184				1.72	1.26	2.39	1.95	1.13	0.818	2.2
		3.95182	11.3456	2.53233				0.398417	0.93275	1.66706	3.61764				1.63		2.99	1.59	0.96	1.04	1.74
		4.64762	6.34747	2.51514				0.424538	0.890201	2.60769	2.14172				1.69		2.24	1.58	0.866	0.929	1.62
		3.04129	13.7971	2.48658				0.427741	0.716544	5.68632	2.49409				1.62		2.56	2.26	0.847	0.685	1.72
		2.52378	15.0913	5.43792				0.33627	0.804696	5.7233	2.12169				1.43			2.27	0.898	0.622	1.65
		2.42841	12.1928					0.574354	0.686825	4.27755	1.6869				1.46				0.891	0.823
			12.8841					0.292763	0.811413	5.94992	1.81804				1.59				0.95
Descriptive statistics	Number of cells	8	9	7				0.265193	0.796976	5.90287	1.73357								0.842
	Mean	3.702	11.27	3.303				0.52128	0.825612	2.69171	1.50295								1.08
	SEM	0.4123	0.9009	0.4909				0.427741	0.862183	3.77608	1.22514		Descriptive statistics	Number of cells	9	3	6	7	11	8	7
								0.457928	0.809056	2.71992	1.492			Mean	1.52611	1.43333	2.49333	1.83286	0.938545	0.74775	1.82571
								0.369654		3.40122	1.74713			SEM	0.0819713	0.10105	0.109107	0.124225	0.0446675	0.0663567	0.084455
								0.456602		4.55234	1.43685
								0.337441		5.47895	1.56103
		Figure EV2B						0.297187		4.37112	1.75021
		kon MK801 (105 L.mol-1.s-1)						0.287619		2.52551	1.4055
		- MASp	+ MASp					0.289197		2.61134	1.29967				Figure EV2F
		dark	490 nm	365 nm				0.543262		3.21319	1.65854				Glycine EC50 (uM)
		1.91768	1.74837	9.26904				0.329759		2.84153	1.33887				wt	2B*-Q180C			2B*-R187C
		2.15312	2.23073	8.10813				0.23431		3.28949					no labeling	no labeling	MASp-labeled, 490 nm	MASp labeled, 365 nm	no labeling	MASp-labeled, 490 nm	MASp labeled, 365 nm
		2.10958	1.62199	8.40944				0.401694		2.84987					0.273	0.175	0.294	0.234	0.422	0.417	0.314
		2.23071	2.53097	9.79864				0.425632		3.45697					0.415	0.255	0.506	0.273	0.621	0.356	0.333
		2.90653	2.34285	5.19775				0.448547		2.75343					0.683	0.327	0.669	0.357	0.538	0.355	0.36
		2.64504						0.545533		3.92925					0.535	0.343	0.884		0.382	0.575	0.21
Descriptive statistics	Number of cells	6	5	5				0.540391		3.39654						0.339	0.531		0.512
	Mean	2.327	2.095	8.157						3.16493							0.56		0.687
	SEM	0.1518	0.1752	0.7986						3.26									0.474
										3.32									0.29
										1.82			Descriptive statistics	Number of cells	4	5	6	3	8	4	4
										2.37333				Mean	0.4765	0.2878	0.574	0.288	0.49075	0.42575	0.30425
						Descriptive statistics	Number of cells	27	13	32	21			SEM	0.0872062	0.0324074	0.0796229	0.0362905	0.0453749	0.0518192	0.0328034
							Mean	0.39297	0.840169	3.53786	1.97282
							SEM	0.0186988	0.0225981	0.208124	0.169758
															Figure EV2G
															Open probability (relative kon MK801)
															wt	2B*-Q180C			2B*-R187C
															no labeling	no labeling	MASp-labeled, 490 nm	MASp labeled, 365 nm	no labeling	MASp-labeled, 490 nm	MASp labeled, 365 nm
															1	1.4966	2.97057	0.488562	0.531328	0.465061	2.46554
															1.2615	1.03881	2.2608	1.16937	0.596561	0.593368	2.15674
															1.16248	0.794373	2.38621	0.935836	0.584497	0.431445	2.32999
															0.992312	1.01028	3.06978	0.685175	0.618061	0.673229	2.7149
															1.06821	1.18816	1.71744	0.680524	0.805308	0.62319	1.44013
															0.768252	0.822884	1.77801	0.672795	0.732858
															1.02875	0.682861	1.9448	0.700776
															0.885387	0.657057	1.57127
															1.00934		1.66035
															0.990831
													Descriptive statistics	Number of cells	10	8	9	7	6	5	5
														Mean	1.0167	0.961378	2.15103	0.761862	0.644769	0.557259	2.22146
														SEM	0.0427577	0.100315	0.187441	0.0838338	0.04206	0.0465992	0.21558
															Figure EV2H
															Ispermine / I0
															wt	2B*-Q180C			2B*-R187C
															no labeling	no labeling	MASp-labeled, 490 nm	MASp labeled, 365 nm	no labeling	MASp-labeled, 490 nm	MASp labeled, 365 nm
															8.18949	8.63084	2.3522	3.3352	11.3943	5.78149	3.18858
															9.81806	8.63881	2.3155	3.5678	13.8163	5.4313	4.36971
															8.39312	10.3513	2.1133	3.6837	13.5215	6.84024	4.13223
															7.07885	6.22344	2.2551	4.0705	11.2632	9.51015	3.95605
															10.7278	6.02777	2.4029	3.3449	12.2555	7.61956	3.8446
															10.6667	5.65933	2.4101	4.5758	13.1196	6.81713	3.99846
															11.1162	6.92883	3.3429	4.4088	8.60514	10.7227	6.86893
															8.90839	5.53819	3.9705	6.0235	7.23522
															8.73324	9.34994		6.0148	12.6392
															8.80055	7.37267
															10.8535	8.91041
															5.81957
															6.4251
															4.43833
															5.9816
															5.78118
															7.00646
															7.3958
															6.91729
															6.9743
															7.19402
													Descriptive statistics	Number of cells	21	11	8	9	9	7	7
														Mean	7.96283	7.60287	2.64531	4.33611	11.5389	7.53179	4.33694
														SEM	0.413658	0.49888	0.230947	0.34958	0.750609	0.733031	0.443866
															Figure EV2I
															IpH 7.3 / IpH 6.5
															wt	2B*-Q180C			2B*-R187C
															no labeling	no labeling	MASp-labeled, 490 nm	MASp labeled, 365 nm	no labeling	MASp-labeled, 490 nm	MASp labeled, 365 nm
															9.41365	9.39276	6.1005	8.3626	12.4834	7.43341	5.71637
															11.4408	6.28612	5.3244	10.4672	14.7365	11.1935	8.76612
															7.82684	8.35991	5.3771	10.4538	14.6962	10.4937	7.52056
															10.0889	9.0523	4.816	10.5098	12.7885	10.6236	7.28493
															9.56695	8.87764	4.6142	6.2282	14.0229	9.01741	5.3638
															10.7743	9.99711		11.0008	16.1659	7.95557	5.54889
															8.87979	7.52386			9.90421	9.53992	7.83616
															8.74912	12.2945			11.4586
															10.7837	11.482			13.8966
															10.2856	11.632
															10.328
															9.33
															9.70134
															8.91258
															10.923
															13.1174
															11.6149
															14.359
															10.835
															10.7174
													Descriptive statistics	Number of cells	20	10	5	6	9	7	7
														Mean	10.3824	9.48982	5.24644	9.50373	13.3503	9.4653	6.8624
														SEM	0.339297	0.602424	0.258609	0.755327	0.633913	0.534525	0.499251
