# Supplementary material for: Optochemical profiling of NMDAR molecular diversity at synaptic and extrasynaptic sites
Source: EMBO J. 2025 Jul 8;44(16):4577–610. doi: 10.1038/s44318-025-00498-x (PMC12361563; doi:10.1038/s44318-025-00498-x)
Supplement: Supplementary file 9 — Appendix + EV source data [file 44318_2025_498_MOESM9_ESM.zip › SD_EV_Appendix/EMBOJ-2024-119900_sourcedataforFigureEV3.xlsx]

## Sheet: Figure EV3
		Figure EV3C					Figure EV3D				Figure EV3F									Figure EV3G
		I365/I530					NMDA/AMPA ratio				Relative AMPA EPSC									I365/I530
		P21-25, fluo	P21-25, non fluo				- MASp	+ MASp			Cell number	Green 1	UV 1	Green 2	UV 2	Green 3				1.01831
		1.21	1.054				1.66639	1.09			1	1	1.08401	1.06604	0.983018	0.978749				1.1134
		1.25	0.984				1.32647	1.21			2	1	1.15254	0.801914	0.78935	0.814242				1.02964
		1.2	1.022				0.255164	0.82			3	1	0.946768	0.937848	0.968094	0.851751				1.01051
		1.266	1.089				0.268231	1.17			4	1	0.951528	0.954856	1.09429	1.08194				1.04444
		1.341	0.98				1.99842	2.08			5	1	1.18262	1.10252	0.803272	0.609519				0.929219
		1.455	0.982				0.747183	0.54			6	1	0.830187	0.849305	0.549096	0.478515				0.836152
		1.228	0.964				0.0772103				7	1	0.653418	0.606565	0.570364	0.588816				0.975187
		1.14					0.878856				8	1	0.698934	0.403112	0.537837	0.499249		Descriptive statistics	Number of cells	8
		1.379			Descriptive statistics	Number of cells	8	6		Descriptive statistics	Mean	1	0.9375	0.8403	0.7869	0.7378			Mean	0.9946
Descriptive statistics	Number of cells	9	7			Mean	0.9022	1.152			SEM	0	0.07036	0.08342	0.07694	0.07997			SEM	0.0294
	Mean	1.274	1.011			SEM	0.2497	0.2124
	SEM	0.03303	0.01745
	Figure EV3I
	Injected current (pA)	UV membrane potential															Injected current (pA)	green membrane potential
		Individual values								Descriptive statistics								Individual values								Descriptive statistics
										Number of cells	Mean	SEM														Number of cells	Mean	SEM
	-500	-117.951	-112.32	-108.533	-115.311	-105.96	-115.35	-111.834		7	-112.466	1.57898					-500	-117.951	-112.158	-107.893	-115.337	-106.256	-115.137	-111.293		7	-112.289	1.59008
	-400	-110.77	-107.651	-104.491	-110.148	-103.066	-110.545	-107.956	-111.603	8	-108.279	1.10118					-400	-110.77	-107.326	-104.255	-110.094	-103.281	-110.357	-107.933	-111.603	8	-108.202	1.09398
	-300	-103.575	-100.614	-100.174	-104.449	-99.6007	-105.922	-103.945	-107.117	8	-103.175	0.980176					-300	-103.575	-101.425	-100.269	-104.237	-99.5741	-105.62	-103.774	-106.781	8	-103.157	0.897408
	-200	-95.9209	-95.5828	-95.2299	-97.9785	-94.9497	-100.85	-99.0965	-101.654	8	-97.6578	0.934301					-200	-95.9209	-96.2447	-95.224	-97.45	-94.9987	-100.82	-98.9292	-101.196	8	-97.5979	0.867645
	-100	-87.3568	-87.9994	-88.8792	-89.8965	-88.7792	-94.9414	-92.7255	-93.4753	8	-90.5067	0.996566					-100	-87.3568	-89.1162	-88.8615	-90.1545	-88.7227	-94.7375	-92.4883	-93.4143	8	-90.6065	0.926492
	0	-76.9126	-79.0483	-80.3908	-80.5282	-79.5697	-87.08	-83.8567	-79.4373	8	-80.853	1.12243					0	-76.9126	-79.1458	-80.3229	-80.087	-79.4027	-86.5062	-83.5824	-79.1321	8	-80.6365	1.06408
	100	-66.9729	-67.8977	-70.0252	-70.1372	-68.5278	-76.2468	-72.1843	-57.4341	8	-68.6783	1.90624					100	-66.9729	-67.9295	-69.9271	-71.0103	-68.7387	-75.819	-71.9419	-58.5938	8	-68.8667	1.7603
	Figure EV3J
	Injected current (pA)	UV membrane potential														Injected current (pA)	green membrane potential
		Individual values							Descriptive statistics								Individual values							Descriptive statistics
									Number of cells	Mean	SEM													Number of cells	Mean	SEM
	0	0	0	0	0	0	0	0	7	0	0					0	0	0	0	0	0	0	0	7	0	0
	100	0	0	0	0	0	0	0	7	0	0					100	0	0	0	0	0	0	0	7	0	0
	200	10.3026	6.68896	0	0	0	14.6071	9.96771	7	5.93805	2.27191					200	8.34678	3.61929	0	0	0	15.1105	11.6646	7	5.53446	2.35406
	300	27.9983	22.1795	12.8439	18.3161	10.1562	24.7135	13.6654	7	18.5532	2.52305					300	20.9426	20.5648	7.49065	18.1011	9.41694	25.2123	19.2697	7	17.2854	2.43691
	400	31.1643	31.3612	21.8808	30.4502	18.6958	31.1337	17.4095	7	26.0136	2.41861					400	27.1623	27.0246	17.0072	30.309	16.2306	32.3891	25.1989	7	25.0459	2.35216
	500	35.7881	36.4699	27.4328	38.452	25.6804	33.2699	19.77	7	30.9804	2.58505					500	33.5113	28.7865	21.9953	37.5855	21.9269	36.2268	26.8713	7	29.5576	2.42891
	600	36.8551	39.9864	29.8649	45.3738	31.6317	33.764	20.4368	7	33.9875	3.00822					600	31.1978	30.2718	24.9476	45.1688	25.2825	38.658	29.022	7	32.0784	2.782
	700	37.377	38.2709	31.1931	50.6207	33.8058	33.4645	21.1188	7	35.1216	3.34954					700	32.1251	28.4052	27.5866	49.2473	28.2139	39.3638	35.6588	7	34.3715	2.97795
	800		33.9271		53.4246	35.6469	29.5954	24.424	5	35.4036	4.90552					800		26.2357		53.0163	31.2585	36.4548	36.4401	5	36.6811	4.50254
