# Supplementary material for: Optochemical profiling of NMDAR molecular diversity at synaptic and extrasynaptic sites
Source: EMBO J. 2025 Jul 8;44(16):4577–610. doi: 10.1038/s44318-025-00498-x (PMC12361563; doi:10.1038/s44318-025-00498-x)
Supplement: Supplementary file 9 — Appendix + EV source data [file 44318_2025_498_MOESM9_ESM.zip › SD_EV_Appendix/EMBOJ-2024-119900_sourcedataforFigureEV4.xlsx]

## Sheet: Figure_EV4
Figures EV4A-D					Figure EV4F							Figure EV4H
see dedicated file (EMBOJ-2024-119900_sourcedataforFigureEV4_WesternBlots) + Western blot folder					Inhibition of NMDA EPSCs (%)							NMDA EPSC weighted tau off (ms)
					MPX-004		Ro-25 6981					Unlabeled WT	MASp-labeled Opto2B
					Unlabeled WT	MASp-labeled Opto2B	Unlabeled WT	MASp-labeled Opto2B				133.523	129.816
					78.09	76.08	12.35	7				201.019	119.431
					85.01	60.3	3.2	7.25				140.88	164.917
					70.4	62.75	16.58	22.42				165.295	161.778
					36.17	48.65	18.12	41.45				140.05	129.511
					43.64	71.37	26.02	25.55				124.648	137.168
					51.33	63.96		12.61				137.652	103.622
					55.78							120.725	121.096
			Descriptive statistics	Number of cells	7	6	5	6				110.605	99.6731
				Mean	60.06	63.8517	15.254	19.38				147.675	94.9135
				SEM	6.88231	3.87723	3.73906	5.41796				130.811	109.533
												110.55	95.5322
										Descriptive statistics	Number of cells	12	12
											Mean	138.6	122.2
											SEM	7.215	6.856
					Figure EV4J
					NMDA EPSC weighted tau off (ms)
					P5			P8-P12			P20-P23			P37-P47
					WT	Opto2B	Opto2B/GluN2A-KO	WT	Opto2B	Opto2B/GluN2A-KO	WT	Opto2B	Opto2B/GluN2A-KO	WT	Opto2B	Opto2B/GluN2A-KO
						163.583		162.741	182.932	235.859		136.837	844.735		184.339	383.812
						145.173		156.43	127.472	309.7		136.571	331.494		122.664	412.594
						211.835		154.728	284.135	410.192		154.021	311.337		143.619	316.529
						216.367		169.777	275.96	326.574		118.628	373.547		159.668	256.167
						303.857		177.177	182.471	552.098		190.889	440.865		114.656	275.74
						276.329		179.137	143.91	281.493		149.324	383.873		121.546	319.34
								183.417	160.37	313.844		126.044	462.242		98.1244	429.509
								228.929	277.107	416.14		149.665	224.7		99.6593	281.917
									180.063	401.788		151.499	345.587		160.412	289.346
									159.852	291.385		150.042	322.258		107.54	346.995
									247.589			108.221	348.054		113.774	630.302
									179.628			103.094	248.207		152.239	338.567
									233.056			127.97	368.582		304.26	375.07
									225.75			167.282	278.994			185.433
									336.598				313.133			253.804
									225.244				241.831			255.64
													313.948
													325.708
													248.495
			Descriptive statistics	Number of cells		6		10	16	10		14	19		13	16
				Mean		219.524		181.514	213.883	353.907		140.721	354.084		144.808	334.423
				SEM		25.2095		9.02158	14.7233	29.0608		6.25762	30.89		15.1951	25.5581
