# Supplementary material for: Optochemical profiling of NMDAR molecular diversity at synaptic and extrasynaptic sites
Source: EMBO J. 2025 Jul 8;44(16):4577–610. doi: 10.1038/s44318-025-00498-x (PMC12361563; doi:10.1038/s44318-025-00498-x)
Supplement: Supplementary file 9 — Appendix + EV source data [file 44318_2025_498_MOESM9_ESM.zip › SD_EV_Appendix/EMBOJ-2024-119900_sourcedataforFigureEV4_WesternBlots.xlsx]

## Sheet: GluN2B
Figure EV4
Panel A: Quantification of GluN2B expression
Blot1
		band intensity (a.u.)
animal	Opto2B genotype	GluN2B	tubulin	GluN2B/tubulin	band intensity/ wt average
1	+/+	22778.7	35091.7	0.649121	1.62108
2	+/+	10611.3	40633.1	0.261148	0.652178
3	+/+	15620.6	40714.8	0.38366	0.958133
4	+/+	10689.7	34732.8	0.307769	0.768607
5	-/-	27233.4	38348	0.710164	1.77353
6	-/-	22324.5	38802	0.575344	1.43684
7	-/-	16300.5	36009.6	0.45267	1.13048
8	-/-	29303.1	39179.7	0.747915	1.86781
			wt average ratio	0.400424
Blot 2
		band intensity (a.u.)
animal	Opto2B genotype	GluN2B	tubulin	GluN2B/tubulin	band intensity/ wt average
9	+/+	13806.2	46283.7	0.298294	0.831931
10	+/+	15855	42750.3	0.370875	1.03435
11	+/+	15255.3	37528.4	0.406501	1.13371
12	-/-	16102.5	42141.7	0.382103	1.06567
13	-/-	18047.9	45562.7	0.396111	1.10474
14	-/-	14881.2	39228.6	0.379345	1.05798
			wt average ratio	0.358557
Blot 2'
		band intensity (a.u.)
animal	Opto2B genotype	GluN2B	tubulin	GluN2B/tubulin	band intensity/ wt average
15	+/+	11516	37496.6	0.30712	1.06598
16	+/+	10654.4	not analyzable	not analyzed
17	+/+	11642.4	43263.8	0.269103	0.934023
18	-/-	11058.6	45419	0.243479	0.845086
19	-/-	12132.9	not analyzable	not analyzed
20	-/-	12533.2	44179.5	0.283689	0.98465
			wt average ratio	0.288112

## Sheet: GluN2A
Figure EV4
Panel B: Quantification of GluN2A expression
Blot1
		band intensity (a.u.)
animal	Opto2B genotype	GluN2A	tubulin	GluN2A/tubulin	band intensity/ wt average
1	+/+	24229.8	34854.1	0.695179	1.83239
2	+/+	9490.14	44344.4	0.21401	0.564098
3	+/+	15372.2	41413.7	0.371185	0.97839
4	+/+	8783.89	37037.5	0.237162	0.625125
5	-/-	19797.8	41669	0.47512	1.25235
6	-/-	17034.5	40195.7	0.42379	1.11705
7	-/-	16675.9	38270.7	0.435735	1.14853
8	-/-	28373.7	47247.1	0.600539	1.58293
			wt average ratio	0.379384
Blot 2
		band intensity (a.u.)
animal	Opto2B genotype	GluN2A	tubulin	GluN2A/tubulin	band intensity/ wt average
9	+/+	22705.5	41423.6	0.548129	1.23335
10	+/+	20880	36522.4	0.571703	1.2864
11	+/+	10384.6	39995.8	0.259641	0.584221
12	-/-	16007.1	36572.8	0.437679	0.984825
13	-/-	7592.29	33933.1	0.223743	0.503446
14	-/-	14661.4	37412	0.391889	0.881795
15	+/+	12074	30320.1	0.398217	0.896032
			wt average ratio	0.444422
Blot 2'
		band intensity (a.u.)
animal	Opto2B genotype	GluN2A	tubulin	GluN2A/tubulin	band intensity/ wt average
16	+/+	19543.4	41936.4	0.466025	1.2265
17	+/+	11317.4	38507.7	0.2939	0.773498
18	-/-	25247	43984.8	0.573995	1.51066
19	-/-	20448.8	39322.4	0.520028	1.36863
20	-/-	8449.12	33970.2	0.248721	0.654595
21	+/+	not analyzed		#VALUE!	#VALUE!
22	-/-	not analyzed		#VALUE!	#VALUE!
			wt average ratio	0.379962

## Sheet: GluN1
Figure EV4
Panel C: Quantification of GluN1 expression
Blot1
		band intensity (a.u.)
animal	Opto2B genotype	GluN1	tubulin	GluN1/tubulin	band intensity/ wt average
1	+/+	35994	23161.9	1.55402	1.87615
2	+/+	12743.9	24958.2	0.51061	0.616454
3	+/+	16449.9	27180.4	0.605212	0.730667
4	+/+	16348.1	25410.3	0.643364	0.776726
5	-/-	23781.6	24266.7	0.980008	1.18315
6	-/-	19286.3	24544.1	0.78578	0.948664
7	-/-	19259.3	25424.5	0.757509	0.914534
8	-/-	15233	25284.5	0.602464	0.727349
			wt average ratio	0.828301
Blot 2
		band intensity (a.u.)
animal	Opto2B genotype	GluN1	tubulin	GluN1/tubulin	band intensity/ wt average
9	+/+	17906.1	not analyzable	#VALUE!	#VALUE!
10	+/+	13032.1	not analyzable	#VALUE!	#VALUE!
11	+/+	13890.1	46091	0.301362	1
12	-/-	18206.1	not analyzable	#VALUE!	#VALUE!
13	-/-	15149.2	not analyzable	#VALUE!	#VALUE!
14	-/-	18626.5	45600.4	0.408473	1.35542
			wt average ratio	0.301362

## Sheet: GluA1
Figure EV4
Panel D: Quantification of GluA1 expression
Blot1
		band intensity (a.u.)
animal	Opto2B genotype	GluA1	tubulin	GluA1/tubulin	band intensity/ wt average
1	+/+	21693.4	26600.4	0.81553	1.10964
2	+/+	14767.1	24907.1	0.592886	0.806705
3	+/+	16888.9	23176	0.728722	0.991529
4	+/+	15579.5	19410	0.802652	1.09212
5	-/-	23505	26683.2	0.880893	1.19858
6	-/-	16559	22029.8	0.751666	1.02275
7	-/-	14331.1	20444	0.700993	0.9538
8	-/-	13872.8	20746.5	0.668683	0.909838
			wt average ratio	0.734947
Blot 2
		band intensity (a.u.)
animal	Opto2B genotype	GluA1	tubulin	GluA1/tubulin	band intensity/ wt average
9	+/+	33514	30988.2	1.08151	1.06129
10	+/+	35066.9	38705.8	0.905985	0.889045
11	+/+	34455.7	32211.6	1.06967	1.04967
12	-/-	36877.3	34772.1	1.06054	1.04071
13	-/-	40662.1	34574.6	1.17607	1.15408
14	-/-	37443	35171.9	1.06457	1.04467
			wt average ratio	1.01905
