# Supplementary material for: Optochemical profiling of NMDAR molecular diversity at synaptic and extrasynaptic sites
Source: EMBO J. 2025 Jul 8;44(16):4577–610. doi: 10.1038/s44318-025-00498-x (PMC12361563; doi:10.1038/s44318-025-00498-x)
Supplement: Supplementary file 9 — Appendix + EV source data [file 44318_2025_498_MOESM9_ESM.zip › SD_EV_Appendix/EMBOJ-2024-119900_sourcedataforFigureEV5.xlsx]

## Sheet: Figure_EV5
		Figure_EV5D
		IAPV
		P5			P8-P12			P20-P23			P37-P47
		WT	Opto2B	Opto2B/GluN2A-KO	WT	Opto2B	Opto2B/GluN2A-KO	WT	Opto2B	Opto2B/GluN2A-KO	WT	Opto2B	Opto2B/GluN2A-KO
			7.68145	27.0183	19.3244	18.7536	41.594		26.1086	31.4214		49.2272	30.1404
			68.3015	14.4632	31.8876	23.8986	159.078		17.9943	78.0684		72.9987	29.065
			18.1586	21.4302	17.057	10.6079	107.319		29.0312	80.8483		30.8334	36.5621
			10.0595	7.64151	30.617	27.3446	13.0033		18.9371	29.6427		31.0183	17.0142
			29.417	24.6586		14.6858	109.341		16.1354	11.6021		55.3873	77.2117
			7.9256	17.7653		24.6433	46.7483		29.3584	34.6243		81.1117	24.2886
			14.4632			27.8557	51.4308		39.5117	38.3365		19.4958	56.7634
			25.8187			41.1444	43.6926		44.996	42.7455		58.6561	41.1933
						50.1512	40.6287		100.796	42.8377			40.44
						16.2353	29.4208		72.5735	37.5285			41.9254
						38.7518	43.0157			27.6516			39.8831
						32.0885	40.8621			26.3336			98.7082
						18.357				34.9121			40.9716
						29.3922				36.3928			23.7786
						16.5421				33.9614
Descriptive statistics	Number of cells		8	6	4	15	12		10	15		8	14
	Mean		22.7282	18.8295	24.7215	26.0301	60.5112		39.5442	39.1271		49.8411	42.7104
	SEM		7.10436	2.90498	3.8077	2.84184	12.1588		8.63084	4.6607		7.62912	5.87542
		Figure_EV5E
		ΔUV, peak
		P5			P8-P12			P20-P23			P37-P47
		WT	Opto2B	Opto2B/GluN2A-KO	WT	Opto2B	Opto2B/GluN2A-KO	WT	Opto2B	Opto2B/GluN2A-KO	WT	Opto2B	Opto2B/GluN2A-KO
			41.5305	53.6112	-0.20295	47.3586	61.6713		17.107	23.5063		0.907977	34.9816
			232.423	28.1014	-1.37198	51.2366	218.73		13.7198	27.2369		-2.90542	47.2327
			60.6448	10.3606	1.34627	62.9766	144.939		9.25448	4.40262		7.52368	46.4151
			14.3257	24.4898	-3.56304	123.214	10.9826		14.3534	9.41598		11.4212	46.4975
			89.1949	85.3389		27.949	219.14		11.2761	17.4622		9.62185	130.791
			10.5551	21.3437		13.9586	61.0124		11.7516	103.694		35.9806	66.1919
			11.7191			20.9862	116.123		7.20057	25.8352		21.2277	8.29185
			38.0378			25.6853	62.937		6.44927	45.55		14.6328	61.6274
						79.7403	84.144		10.5023	59.7025			49.5661
						51.8718	27.5169		39.2564	33.1441			31.5828
						101.801	55.9421			34.0168			22.8897
						54.9534	82.6505			31.6735			72.2474
						43.2995				39.704			264.646
						93.412				27.0243			17.6747
						13.4396				83.21
Descriptive statistics	Number of cells		8	6	4	15	12		10	15		8	14
	Mean		62.3039	37.2076	-0.947925	54.1255	95.4825		14.0871	37.7052		12.3013	64.3311
	SEM		26.1266	11.2588	1.03429	8.55297	19.5324		2.97795	6.87671		4.3046	17.3418
